# Supplementary material for: Nonverbal Auditory Cues Allow Relationship Quality to be Inferred During Conversations
Source: J Nonverbal Behav. 2021 Oct 22;46(1):1–18. doi: 10.1007/s10919-021-00386-y (PMC8881250; doi:10.1007/s10919-021-00386-y)
Supplement: Supplementary file 5 — Supplementary file5 (XLSX 29 kb) [file 10919_2021_386_MOESM5_ESM.xlsx]

## Sheet: Sheet1
Population	Language	Age category		FAMILIARITY WITH:		Delexicalised	Delexicalised	Delexicalised	Delexicalised	Delexicalised	Delexicalised	Delexicalised	Delexicalised	Pitch only	Pitch only	Pitch only	Pitch only	Pitch only	Pitch only	Pitch only	Pitch only	Full audio	Full audio	Full audio	Full audio	Full audio	Full audio	Full audio	Full audio
			Sex	English	Spanish	1	2	3	4	5	6	7	8	1	2	3	4	5	6	7	8	1	2	3	4	5	6	7	8
British	English	3		5	1	4	1	1	3	1	6	3	2	4	8	7	8	8	8	8	8	1	3	1	3	6	2	5	8
British	English	2	Female	5	2	1	2	2	2	2	6	7	6	3	3	1	4	4	6	7	8	1	1	2	7	2	5	3	6		SCORING:
British	English	3	Female	5	2	7	7	2	4	1	6	7	6	8	6	3	6	2	6	3	6	1	3	5	3	7	6	3	6
British	English	3	Female	5	1	1	2	7	3	5	6	7	8	3	3	4	1	2	2	1	4	1	3	1	1	2	2	3	8		Language familiarity: 1 - minimal; 5 -fully fluent
British	English	2	Female	5	1	3	2	1	7	2	6	6	3	5	1	6	6	5	2	2	2	3	2	4	1	6	2	5	3
British	English	2	Female	5	2	6	8	2	8	7	6	1	3	6	8	3	8	1	1	3	6	1	1	7	8	6	3	7	1		Audio clips: numbers indicate relationship type selected
British	English	3	Female	5	3	1	1	3	3	1	5	4	5	3	6	5	2	5	5	6	5	1	1	1	3	2	6	1	8
British	English	2	Female	5	1	1	7	2	2	8	8	4	6	5	1	4	5	3	8	1	8	2	3	7	5	4	6	6	8		1	Free agreement
British	English	3	Female	5	2	4	2	1	8	2	1	3	8									1	1	2	1	7	2	2	8		2	Disagree with respect
British	English	2	Female	5	1	5	5	3	4	7	6	7	6	5	2	5	4	6	6	3	6	1	3	3	1	2	2	1	4		3	Phatic communion
British	English	2	Female	5	2	6	1	7	5	3	2	5	7	6	5	2	2	5	3	5	5	2	3	1	2	3	2	5	1		4	Friendly provocation
British	English	2	Female	5	1	2	1	3	3	1	6	4	6	3	1	7	7	3	2	1	4	1	3	1	3	8	6	6	8		5	Enforced agreement
British	English	1	Female	5	1	6	2	4	2	3	1	2	7	3	4	5	4	5	2	1	8	6	3	3	6	2	5	8	1		6	Aggressive disagreement
British	English	3	Female	5	2	3	7	1	1	5	6	3	8	2	1	2	5	3	4	3	1	1	3	1	1	2	2	1	8		7	Malicious gossip
British	English	3	Female	5	4	1	3	3	2	1	6	4	8	2	1	3	2	2	6	3	8	1	3	3	1	2	6	3	8		8	Aggressive provocation
British	English	5	Female	5	2	3	5	3	1	2	6	4	8	3	3	2	4	8	6	4	6	1	1	3	2	7	2	1	6
British	English	3	Female	5	2	1	2	1	1	1	6	7	6	3	7	2	2	7	4	2	6	1	3	3	1	8	2	1	6
British	English	1	Female	5	2	2	2	3	2	7	8	4	6	2	1	3	8	1	6	3	8	4	1	5	1	6	6	2	8		Age categories:
British	English	3	Female	5	1	7	2	3	1	1	6	4	6	3	2	3	3	2	4	3	7	5	3	1	2	6	2	1	6		1	18-25
British	English	6	Female	5	1	4	1	1	1	1	2	4	6	1	1	1	1	1		1	1	1	3	3	3	2	2	1	8		2	26-30
British	English	1	Female	5	1	1	3	1	4	2	5	5	3	8	4	7	1	8	3	6	8	1	1	5	3	8	2	7	5		3	31-35
British	English	4	Female	5	2	3	1	3	2	1	8	4	6	3	1	2	2	5	6	4	3	5	1	1	3	7	6	3	8		4	36-40
British	English	2	Female	5	2	1	7	5	3	3	6	3	8	3	2	1	4	5	6	3	1	1	3	1	7	2	2	3	6		5	41-45
British	English	3	Female	5	1	5	2	4	4	3	7	2	6	8	3	2	1	7	8	3	6	2	3	3	3	6	8	4	6		6	46-50
British	English	1	Female	5	2	5	2	1	4	4	3	1	3	2	5	6	7	5	3	1	6	1	5	7	8	4	4	5	8		7	51-55
British	English	4	Female	5	2	3	3	1	8	3	8	4	6	6	2	1	1	4	2	4	8	1	2	1	1	6	6	1	8		8	56-60
British	English	1	Female	5	1	3	8	1	1	1	8	1	1	1	3	3	3	1	2	1	6	1	3	3	1	6	2	2	6		9	61-65
British	English	7	Female	5	1	3	1	2	8	3	7	4	6	8	3	3	8	6	6	3	8	1	1	1	2	2	6	1	8		10	66-70
British	English	6	Female	5	2	3	1	3	2	2	6	7	8	4	4	8	4	4	8	2	3	1	3	3	1	6	8	3	8		11	75+
British	English	7	Female	5	2	2	3	1	4	3	2	4	6	5	3	2	1	1	3	5	8	3	3	1	3	5	5	1	8
British	English	3	Female	5	2	1	7	1	2	8	6	4	6	3	2	3	7	1	6	2	6	5	1	1	4	7	2	3	6
British	English	3	Female	5	1	4	7	6	4	6	1	4	1	3	3	3	6	4	4	3	2	2	8	1	1	1	5	7	6
British	English	8	Female	5	1	1	2	3	1	3	6	7	6	3	6	1	8	7	8	3	8	1	1	3	1	6	6	2	6
British	English	2	Female	5	2	4	3	2	7	7	6	4	6	3	3	3	3	3	3	3	2	1	1	1	1	8	2	3	8
British	English	6	Female	5	2	1	1	1	3	1	6	2	6	1	3	4	1	1	1	3	2	1	1	1	1	2	6	1	7
British	English	3	Female	5	2	2	1	3	4	3	1	4	6	3	6	8	3	3	6	3	8	1	3	1	1	8	2	3	6
British	English	6	Female	5	1	3	2	1	8	5	8	6	4	5	4	7	1	3	6	1	6	5	7	3	7	8	2	7	6
British	English	2	Female	5	3	1	7	1	3	2	6	7	6	3	8	2	4	1	6	2	8	1	3	3	1	6	6	2	8
British	English	3	Female	5	2	3	1	5	3	6	8	7	4	3	2	1	1	5	6	5	4	1	3	1	1	6	2	3	6
British	English	3	Female	5	2	2	5	7	3	6	6	7	6	4	2	2	6	1	8	3	4	1	2	1	2	2	6	1	8
British	English	6	Female	5	1	2	1	1	3	1	2	8	6	3	4	5	6	1	5	7	1	4	2	1	5	8	7	3	6
British	English	2	Female	5	2	2	3	3	7	2	4	7	6	3	2	5	3	1	6	1	2	5	1	2	7	8	6	4	8
British	English	3	Female	5	2	7	1	7	4	5	8	2	6	5	4	2	8	1	6	3	7	1	3	5	3	2	2	7	8
British	English	7	Female	5	2	1	2	1	1	3	2	3	6	2	2	2	2	2	6	2	6	5	3	3	4	4	6	3	6
British	English	4	Female	5	2	2	5	5	6	7	4	7	6	3	5	2	3	4	8	1	5	1	1	5	7	6	8	7	6
British	English	4	Female	5	2	7	7	1	2	5	8	4	6	3	1	5	4	2	8	3	8	4	1	3	4	2	6	2	8
British	English	1	Female	5	2	2	8	1	3	3	8	4	5	3	7	1	5	3	8	2	4	5	1	8	2	8	1	5	2
British	English	2	Female	5	1	2	3	8	8	1	6	3	3	2	7	2	1	1	1	3	6	1	3	1	1	6	8	2	6
British	English	6	Female	5	1	1	2	1	3	2	6	7	8	6	8	2	1	1	6	8	6	5	1	3	7	6	4	2	6
British	English	8	Female	5	1	1	2	5	6	8	8	8	8	3	3	3	6	3	6	3	2	5	1	1	3	6	6	2	6
British	English	1	Female	5	2	1	8	1	3	7	5	4	8	6	1	7	3	1	7	7	4	1	2	1	7	5	6	7	6
British	English	6	Female	5	2	3	2	3	4	1	2	3	6	3	2	4	2	2	6	3	8	1	3	3	3	8	2	3	6
British	English	3	Female	5	1	4	2	1	3	1	7	4	6	3	2	7	6	1	5	4	1	1	3	5	4	2	2	5	8
British	English	2	Female	5	1	4	8	1	1	3	6	5	4	3	7	4	5	8	8	2	4	3	8	6	8	5	8	5	3
British	English	3	Female	5	1	2	1	3	4	1	8	3	4	1	3	2	3	6	5	5	7	1	1	1	4	7	2	8	8
British	English	6	Female	5	1	3	6	2	3	1	5	2	4	4	3	5	3	6	4	3	8	1	5	5	3	2	6	3	8
British	English	2	Female	5	1	3	5	1	1	7	6	4	2	3	1	3	8	3	1	6	6	5	1	1	2	6	2	1	8
British	English	4	Female	5	2	5	2	1	8	6	5	4	7	8	1	2	6	5	1	7	7	3	7	6	8	1	4	3	2
British	English	7	Female	5	1	1	3	2	7	5	8	7	6	2	2	8	6	6	4	1	4	1	3	1	5	2	2	2	6
British	English	4	Male	5	2	4	2	5	1	1	3	2	8	1	6	8	5	6	2	3	4	1	3	1	4	8	7	2	8
British	English	3	Male	5	1	3	3	1	3	1	6	4	6	3	3	3	4	1	6	1	4	1	3	1	1	2	2	2	8
British	English	3	Male	5	2	7	2	3	4	8	6	4	6	8	2	1	8	8	6	3	1	1	1	1	4	2	6	3	8
British	English	8	Male	5	2	2	8	7	1	2	6	3	6	2	2	3	6	2	6	3	6	5	1	2	4	6	8	2	6
British	English	6	Male	5	2	7	6	1	4	5	8	7	6	3	6	3	6	4	8	3	4	1	5	2	4	6	2	3	8
British	English	3	Male	5	1	1	3	1	5	3	8	2	6	6	7	2	3	7	4	3	6	2	3	1	1	6	2	7	8
British	English	1	Male	5	2	4	7	5	1	6	4	6	2	8	4	5	4	7	5	5	5	1	2	4	7	2	3	3	6
British	English	4	Male	5	3	1	2	1	1	2	2	4	5	6	4	1	3	6	4	3	2	2	1	1	1	8	4	1	8
British	English	1	Male	5	2	2	1	1	3	1	8	4	6	3	3	8	4	8	6	3	4	1	3	1	1	6	2	2	8
British	English	7	Male	5	2	1	3	3	1	5	6	7	4	1	3	2	5	1	7	3	2	1	3	3	1	2	2	1	6
British	English	2	Male	5	1	2	1	2	7	3	8	3	6	4	5	1	5	3	7	3	1	1	4	5	7	6	6	2	8
British	English	2	Male	5	2	7	7	3	7	7	8	7	6	6	1	2	1	6	6	1	8	1	1	1	1	2	2	3	8
British	English	2	Male	5	2	1	3	2	3	1	8	4	6	3	6	3	2	8	4	3	4	1	2	1	1	6	6	7	8
British	English	2	Male	5	2	1	1	3	3	5	8	7	6	6	8	1	7	2	8	6	7	5	3	1	4	6	6	2	6
British	English	4	Male	5	2	1	1	2	1	5	6	1	8	6	3	8	5	5	6	3	6	1	3	2	2	8	2	3	6
British	English	4	Male	5	1	2	7	1	3	3	6	4	6	1	1	3	6	1	2	3	8	1	5	3	4	6	6	2	6
British	English	2	Male	5	1	2	1	3	5	4	7	5	6				3	3	4	3	1	1	3	1	4	3	7	2	5
British	English	2	Male	5	2	1	3	5	2	3	6	3	6	1	1	8	1	2	2	1	3	1	1	3	4	1	6	1	6
British	English	2	Male	5	2	1	1	1	1	1	6	1	1	8	7	7	7	8	6	5	7	1	1	1	1	5	7	7	6
British	English	5	Male	5	3	1	3	7	6	5	4	4	8	2	1	4	2	1	8	3	8	1	1	1	3	2	6	1	6
British	English	1	Male	5	2	7	1	2	4	3	6	4	6	2	2	6	5	7	8	6	8	1	2	1	4	8	6	7	8
British	English	1	Male	5	1	2	1	3	4	1	6	7	6	1	4	5	3	6	8	3	8	1	3	1	4	2	5	2	8
British	English	5	Male	5	1	3	8	7	3	1	3	2	1	1	2	8	8	3	8	3	6	1	3	1	3	6	2	1	8
British	English	1	Male	5	2	3	6	3	7	3	8	7	6	3	1	2	8	2	1	8	1	5	1	1	3	6	6	2	6
British	English	4	Male	5	2	3	1	3	2	7	4	4	6	1	3	3	5	1	8	3	2	1	3	5	2	6	2	3	6
British	English	1	Male	5	2	3	5	2	4	2	6	3	6	1	5	2	3	1	7	2	1	1	3	3	1	8	6	5	8
British	English	5	Male	5	2	7	3	1	1	3	6	4	6	3	8	1	2	1	6	3	8	3	3	5	7	4	6	2	8
British	English	4	Male	5	2	1	7	3	4	1	8	3	6	2	3	4	2	4	6	8	7	1	3	1	2	6	6	7	8
British	English	2	Male	5	2	4	6	1	8	1	4	3	8	3	2	1	8	2	7	5	5	1	7	1	2	8	6	5	8
British	English	8	Male	5	1	4	5	1	8	2	8	3	8	1	2	4	5	7	6	2	2	2	3	1	3	7	2	5	6
British	English	2	Male	5	2	3	7	3	4	1	4	4	5	2	3	1	1	1	4	2	3	1	3	1	3	7	2	3	8
British	English	3	Male	5	2	3	3	1	4	2	8	4	8	1	3	1	3	8	4	3	8	1	3	1	6	8	1	7	6
British	English	5	Male	5	2	5	3	6	2	8	6	1	6	3	2	3	1	1	8	2	2	1	1	5	7	6	6	2	6
British	English	2	Male	5	1	3	4	6	3	8	8	4	8	4	5	2	6	3	8	5	2	1	1	1	1	8	8	3	6
British	Spanish	6	Female	5	2	3	2	4	7	8	4	5	6	1	3	1	2	8	8	4	8	2	3	1	5	6	2	7	6
British	Spanish	1	Male	5	2	3	3	3	1	6	6	2	6	1	8	6	1	6	6	2	8	1	3	3	4	6	5	1	8
British	Spanish	2	Female	5	1	3	1	2	1	6	2	1	8	5	2	1	1	4	8	6	6	1	1	3	1	2	6	7	6
British	Spanish	2	Male	5	2	1	6	2	3	8	2	3	6	3	3	4	4	1	8	3	8	1	3	5	4	2	6	7	8
British	Spanish	2	Female	5	2	1	2	5	4	6	6	3	4	8	8	6	5	7	4	3	6	1	3	5	8	6	6	7	8
British	Spanish	3	Male	5	1	3	3	1	1	8	2	3	8	3	4	3	1	4	4	3	8	1	1	3	1	2	2	3	6
British	Spanish	3	Female	5	2	3	3	1	2	6	8	3	4	8	1	1	3	1	4	2	6	5	3	3	7	2	2	1	6
British	Spanish	1	Female	5	1	3	6	5	1	7	2	1	8	1	2	4	5	4	4	1	5	3	1	1	4	5	6	7	6
British	Spanish	2	Male	5	2	3	2	5	1	6	8	2	4	6	5	1	1	8	8	3	4	1	3	1	4	6	8	5	6
British	Spanish	1	Female	5	2	3	3	1	2	6	6	2	8	3	3	4	3	8	6	8	8	1	3	1	5	6	2	3	6
British	Spanish	5	Male	5	2	3	1	3	4	8	2	2	6	7	1	3	1	7	4	2	5	3	1	5	4	2	6	3	6
British	Spanish	3	Male	5	2	1	8	3	4	6	2	1	8	1	1	6	1	8	6	2	8	1	1	1	4	2	5	3	8
British	Spanish	4	Male	5	3	1	2	3	3	6	6	7	4	7	7	3	8	2	8	5	8	2	7	3	5	8	6	7	8
British	Spanish	2	Female	5	2	3	1	2	4	6	8	6	8	4	2	2	1	4	8	6	8	1	3	1	4	6	2	2	6
British	Spanish	1	Male	5	1	2	3	6	1	8	7	5	8	2	1	1	3	4	6	3	4	1	2	3	4	5	6	3	6
British	Spanish	1	Female	5	2	3	1	3	1	6	2	3	8	1	2	3	8	1	1	6	8	1	1	1	5	4	2	2	6
British	Spanish	3	Female	5	2	3	3	3	4	2	6	3	5	3	3	2	3	2	6	4	4	3	3	3	4	2	2	1	6
British	Spanish	3	Female	5	1	3	3	1		4	2	1	6	3	4	1	3	7	2	3	6	1	2	1	4	2	2	3	8
British	Spanish	2	Male	5	2	3	1	3	3	6	2	1	6	6	4	3	3	2	8	2	6	1	2	3	4	2	6	7	8
British	Spanish	5	Male	5	1	1	1	1	3	7	2	1	3	6	7	8	6	7	7	4	8	4	3	6	6	7	2	5	7
British	Spanish	4	Male	5	2	3	1	1	5	6	2	7	4	6	2	5	5	8	6	6	8	1	4	7	5	2	2	2	8
British	Spanish	8	Male	5	2	1	7	1	2	6	8	2	6	7	8	1	2	8	6	1	6	5	3	7	2	4	8	2	8
British	Spanish	1	Female	5	1	8	6	8	3	7	6	1	8	8	4	3	1	2	5	8	3	4	1	5	4	3	6	1	6
British	Spanish	3	Female	5	2		1	5	1	1	2	2	3	1	1	3	1	8	4	1	2	1	8	3	2	6	2	1	6
British	Spanish	4	Female	5	2	1	3	2	2	6	2	5	6	6	8	8	8	4	6	5	6	1	3	5	3	8	2	3	8
British	Spanish	3	Female	5	3	3	1	1	3	6	5	3	5	1	3	3	1	6	6	6	5	3	3	1	1	2	2	3	6
British	Spanish	7	Male	5	2	3	1	3	1	6	2	1	8	3	7	1	5	6	6	2	7	1	3	3	5	2	2	1	6
British	Spanish	2	Male	5	3	3	4	2	8	1	5	4	6	5	1	4	2	5	3	7	2	5	7	2	5	7	6	5	6
British	Spanish	2	Female	5	2	1	8	5	6	3	3	6	8	3	4	6	1	2	2	5	8	2	5	5	1	1	6	4	1
British	Spanish	1	Female	5	2	2	3	2	6	6	1	7	8	1	1	4	3	8	8	2	1	5	2	5	4	6	6	3	8
British	Spanish	3	Female	5	1	1	1	1	3	2	2	1	7	1	2	7	3	4	4	2	6	1	3	1	1	7	2	1	8
British	Spanish	4	Female	5	1	3	2	3	5	2	7	6	8	3	4	7	3	4	1	7	1	5	3	1	4	6	6	7	8
British	Spanish	6	Female	5	3	1	1	1	1	2	2	1	8	8	2	8	2	6	6	8	4	1	1	1	4	4	6	1	6
British	Spanish	2	Female	5	1	3	1	2	7	6	6	3	4	5	3	1	7	6	6	4	8	3	3	3	2	2	2	3	6
British	Spanish	1	Male	5	1	5	3	5	2	6	5	4	8	4	6	8	3	8	1	5	3	6	7	5	1	2	6	5	8
British	Spanish	4	Male	5	1	3	1	1	1	2	2	3	2	3	3	3	7	2	2	1	6	1	1	1	1	2	1	1	1
British	Spanish	2	Male	5	2	3	7	1	2	6	2	1	6	4	1	1	2	8	8	1	8	1	1	1	7	3	2	7	6
British	Spanish	5	Female	5	2	2	3	1	1	1	1	1	4	1	1	1	1	1	2	1	7	2	1	3	4	7	7	6	2
British	Spanish	6	Female	5	1	2	4	1	1	3	2	2	6	1	4	4	4	2	3	3	4	2	3	1	4	6	6	7	8
British	Spanish	2	Female	5	2	3	5	6	1	8	6	4	2	1	1	5	1	7	3	3	7	5	1	1	7	2	2	3	8
British	Spanish	2	Female	5	2	2	6	1	1	6	3	5	1	6	3	7	3	6	3	5	3	3	2	1	3	4	2	6	1
British	Spanish	2	Male	5	2	3	3	1	6	6	2	1	8	7	8	1	4	2	6	8	8	1	3	1	4	2	6	2	6
British	Spanish	3	Female	5	2						3	1	8									2	1	3	1	1	6	3	8
British	Spanish	2	Male	5	2	1	1	1	5	6	8	2	6	1	1	6	7	5	3	6	5	1	1	1	1	5	8	1	8
British	Spanish	1	Female	5	2	3	1	3	1	2	2	1	4	1	4	1	3	2	6	2	6	1	2	1	4	2	6	1	8
British	Spanish	3	Female	5	1	1	2	1	1	6	7	1	6	4	3	1	4	7	1	3	6	1	1	1	2	6	6	3	6
British	Spanish	1	Female	5	1	2	4	5	3	7	2	1	1	6	8	8	4	3	3	7	4	7	8	8	1	6	8	2	6
British	Spanish	2	Female	5	1	2	3	3	2	6	7	3	8	3	3	1	3	8	4	3	7	1	1	3	7	8	2	3	6
British	Spanish	3	Male	5	2	3	1	2	3	6	2	5	6	4	8	7	3	6	4	7	8	5	1	2	4	2	6	3	6
British	Spanish	6	Male	5	1	3	3	1	1	6	7	1	6	3	7	1	1	4	6	6	6	1	1	1	3	7	2	1	7
British	Spanish	5	Female	5	2	3	2	3	1	8	8	2	6	3	1	1	7	4	4	2	4	1	2	1	1	5	5	2	6
British	Spanish	2	Female	5	2	3	3	3	1	2	2	1	8	3	5	2	1	2	2	4	6	1	3	1	7	6	2	1	8
British	Spanish	1	Male	5	2	3	5	6	1	6	7	3	6	5	4	1	3	7	3	5	8	1	3	3	4	7	6	1	8
British	Spanish	2	Female	5	4	3	3	2	2	6	6	2	6	2	6	6	2	4	6	3	6	1	3	3	3	2	2	1	8
British	Spanish	1	Male	5	1	6	8	4	3	1	5	2	8	3	4	1	2	6	4	7	4	2	1	4	5	6	8	5	8
British	Spanish	4	Female	5	2	3	3	1	1	6	6	1	8	1	1	8	6	1	8	3	8	1	4	1	1	2	2	1	8
British	Spanish	4	Male	5	1	2	3	8	1	8	6	1	6	7	5	4	3	6	4	1	6	1	3	3	3	6	6	2	6
British	Spanish	1	Female	5	1	2	3	2	1	6	5	1	6	1		7	2	5	5	6	4	1	2	3	4	5	7	7	5
British	Spanish	3	Female	5	2	3	5	1	7	2	6	7	6	1	7	4	1	4	1	4	6	1	3	1	7	6	8	7	8
British	Spanish	4	Female	5	2	2	3	2	7	7	6	3	6	2	1	3	3	4	2	7	6	2	5	2	3	6	6	1	6
British	Spanish	5	Female	5	1	2	1	3	4	6	6	8	7	3	1	2	3	7	4	7	7	1	5	2	4	4	6	1	6
British	Spanish	1	Male	5	2	3	1	1	1	6	6	1	6	4	8	8	8	6	6	6	6	1	3	3	3	6	2	1	8
British	Spanish	2	Female	5	2	3	4	3	1	8	2	3	5	2	7	5	7	8	1	5	2	1	3	1	2	8	5	1	7
British	Spanish	3	Female	4	1	8	1	4	1	6	4	1	8	4	4	7	8	8	7	8	8	1	3	1	1	6	2	1	2
British	Spanish	6	Female	5	2	3	1	1	2	6	2	1	8	7	2	1	1	1	3	3	3	1	1	1	1	4	6	1	6
British	Spanish	2	Female	5	1	4	3	8	3	1	6	8	3	6	2	8	7	3	4	4	6	2	4	7	2	7	5	8	7
British	Spanish	6	Male	5	1	3	3	1	3	6	5	1	2	3	3	6	3	4	2	2	1	3	1	1	4	7	2	5	7
British	Spanish	2	Female	5	2	1	2	3	1	6	1	3	4		3	6	3	7	6	4	8	1	1	5	6	5	8	1	6
British	Spanish	1	Female	5	1	3	3	3	1	4	6	1	5					4	6	7	4	5	3	1	2	6	6	7	8
British	Spanish	8	Female	5	2	1	3	6	1	6	2	3	6	3	3	3	1	4	1	3	6	1	3	1	3	8	6	7	6
British	Spanish	3	Female	5	2	3	1	8	4	2	6	3	4	2	1	7	3	2	8	1	8	1	3	5	4	2	2	1	6
British	Spanish	3	Male	5	2	1	3	3	3	4	1	3	8				1	1	6	5	6	5	1	1	2	8	2	5	6
British	Spanish	6	Female	5	1	3	1	3	3	2	2	1	6	7	1	3	3	8	8	3	2	3	1	1	3	2	2	3	6
British	Spanish	3	Male	5	2	3	4	6	1	4	6	3	6	2	6	4	5	8	6	5	7	1	1	5	4	2	6	7	8
British	Spanish	3	Female	5	1	6	4	8	8	6	6	7	6	3	3	3	6	6	2	4	3	1	3	4	2	6	6	7	6
British	Spanish	4	Female	5	2	3	1	1	2	6	7	2	8	3	2	6	1	8	4	1	6	2	7	1	5	4	6	7	6
British	Spanish	1	Male	5	2	2	1	3	7	6	2	7	4	3	3	2	1	5	6	8	4	1	3	5	4	8	7	7	6
British	Spanish	3	Female	5	1	3	2	1	1	6	6	1	6	1	3	1	3	1	7	2	8	5	5	1	4	6	6	1	8
British	Spanish	6	Male	5	1	2	5	3	1	1	6	5	4	3	5	1	3	2	2	3	3	5	5	3	7	6	2	7	8
British	Spanish	1	Female	5	2	4	1	3	3	2	1	8	6	8	3	4	7	4	2	6	6	1	3	1	4	2	6	7	8
British	Spanish	4	Female	5	1																	1	5		7	8	6	3	8
British	Spanish	8	Male	5	1	3	3	3	3	1	2	1	6	1	1	1	1	8	8	1	8	1	3	3	3	6	2	3	8
British	Spanish	8	Male	5	1	3	2	5	1	8	7	7	4	5	1	1	2	8	8	4	6	1	5	2	2	6	6	7	6
British	Spanish	3	Female	5	1	2	3	1	4	6	5	2	8	3	3	4	5	4	1	1	8	1	3	1	1	6	6	7	8
British	Spanish	4	Male	5	2	3	2	6	3	6	2	1	6	2	3	6	1	2	8	3	8	2	1	7	4	6	6	3	6
British	Spanish	3	Female	5	1	3	2	3	2	6	6	2	8	3	1	1	3	1	2	3	4	7	7	1	1	6	4	3	7
British	Spanish	3	Female	5	2	3	1	1	4	4	6	7	2	3	5	2	1	8	8	4	1	1	8	1	4	6	2	2	6
British	Spanish	3	Male	5	1	3	5	2	5	6	2	1	8	7	4	3	3	7	4	2	5	1	2	7	7	8	2	7	6
British	Spanish	5	Female	5	1	1	2	3	5	7	1	2	8	4	1	2	5	3	8	4	7	2		5	4	1	1	7	6
British	Spanish	2	Female	5	1	3	2	3	3	6	4	3	2	1	1	1	1	1	2	1	2	1	2	1	4	6	2	2	6
British	Spanish	8	Female	5	1	3	3	1	1	6	2	2	6	2	2	1	6	6	1	2	6	1	1	1	3	4	2	2	6
British	Spanish	8	Female	5	2	1	3	1	3	1	2	1	4	1	3	1	4	4	8	4	8	1	3	1	1	6	8	7	6
British	Spanish	1	Female	5	3	2	3	1	4	6	6	8	7	3	1	1	3	2	6	6	2	4	2	5	3	6	2	2	7
British	Spanish	4	Female	5	1	1	1	7	3	8	1	3	6	2	4	1	5	1	5	6	6	1	1	3	2	8	6	7	1
British	Spanish	1	Female	5	1	6	3	1	2	6	6	1	4	1	6	7	2	6	8	8	3	1	3	4	2	6	6	7	6
British	Spanish	1	Female	5	2	6	1	4	6	4	3	3	4	1	4	1	2	6	6	6	4	2	5	4	3	8	7	7	5
British	Spanish	4	Female	5	2	3	3	3	3	2	2	1	6	1	1	2	3	8	8	2	8	5	3	3	1	6	6	2	6
British	Spanish	2	Male	5	2	3	1	1	3	6	5	3	4	1	3	1	8	4	4	1	4	1	3	1	2	6	6	7	7
