# Supplementary material for: Nonverbal Auditory Cues Allow Relationship Quality to be Inferred During Conversations
Source: J Nonverbal Behav. 2021 Oct 22;46(1):1–18. doi: 10.1007/s10919-021-00386-y (PMC8881250; doi:10.1007/s10919-021-00386-y)
Supplement: Supplementary file 6 — Supplementary file6 (XLSX 24 kb) [file 10919_2021_386_MOESM6_ESM.xlsx]

## Sheet: Sheet1
Population	Language	Age	Sex	FAMILIARITY WITH:		Delexicalised	Delexicalised	Delexicalised	Delexicalised	Delexicalised	Delexicalised	Delexicalised	Delexicalised	Pitch only	Pitch only	Pitch only	Pitch only	Pitch only	Pitch only	Pitch only	Pitch only	Full audio	Full audio	Full audio	Full audio	Full audio	Full audio	Full audio	Full audio
		(yrs)		English	Spanish	1	2	3	4	5	6	7	8	1	2	3	4	5	6	7	8	1	2	3	4	5	6	7	8
Spanish	English	18 - 25	Mujer	Lo entiendo con fluidez	Lo entiendo con fluidez	Los interlocutores tienen opiniones diferentes entre sÃ­, pero desean mantener una buena relaciÃ³n	Uno de los interlocutores estÃ¡ tratando de molestar a la otra persona de manera intencional y maliciosa	Uno de los interlocutores estÃ¡ tratando de molestar a la otra persona de manera intencional y maliciosa	Los interlocutores no estÃ¡n realmente preocupados por el tema de conversaciÃ³n, sino que sÃ³lo estÃ¡n pasando tiemp	Los interlocutores tienen opiniones diferentes entre sÃ­, pero desean mantener una buena relaciÃ³n	Los interlocutores tiene diferencias de opiniÃ³n y no les importa si molestan o insultan al otro	Los interlocutores no estÃ¡n realmente preocupados por el tema de conversaciÃ³n, sino que sÃ³lo estÃ¡n pasando tiemp	Los interlocutores tiene diferencias de opiniÃ³n y no les importa si molestan o insultan al otro	Los interlocutores tienen opiniones diferentes entre sÃ­, pero desean mantener una buena relaciÃ³n	Los interlocutores estÃ¡n de acuerdo entre sÃ­	Uno de los interlocutores estÃ¡ tratando de molestar a la otra persona de manera intencional y maliciosa	Los interlocutores estÃ¡n de acuerdo entre sÃ­	Los interlocutores se estÃ¡n tomando el pelo el uno al otro en broma, pero no tienen intenciÃ³n de molestarse	Uno de los interlocutores estÃ¡ tratando de molestar a la otra persona de manera intencional y maliciosa	Un interlocutor dice que estÃ¡n de acuerdo, pero mienten: lo que dicen es diferente de lo que piensan.	Uno de los interlocutores estÃ¡ tratando de molestar a la otra persona de manera intencional y maliciosa	Los interlocutores tienen opiniones diferentes entre sÃ­, pero desean mantener una buena relaciÃ³n	Los interlocutores se estÃ¡n tomando el pelo el uno al otro en broma, pero no tienen intenciÃ³n de molestarse	Los interlocutores estÃ¡n de acuerdo entre sÃ­	Los interlocutores no estÃ¡n realmente preocupados por el tema de conversaciÃ³n, sino que sÃ³lo estÃ¡n pasando tiemp	Los interlocutores estÃ¡n de acuerdo entre sÃ­	Los interlocutores tiene diferencias de opiniÃ³n y no les importa si molestan o insultan al otro	Los interlocutores se estÃ¡n tomando el pelo el uno al otro en broma, pero no tienen intenciÃ³n de molestarse	Los interlocutores tiene diferencias de opiniÃ³n y no les importa si molestan o insultan al otro
Spanish	Spanish	18 - 25	Mujer	Lo entiendo con fluidez	Lo entiendo con fluidez	Los interlocutores tienen opiniones diferentes entre sÃ­, pero desean mantener una buena relaciÃ³n	Los interlocutores tienen opiniones diferentes entre sÃ­, pero desean mantener una buena relaciÃ³n	Los interlocutores tiene diferencias de opiniÃ³n y no les importa si molestan o insultan al otro	Los interlocutores tienen opiniones diferentes entre sÃ­, pero desean mantener una buena relaciÃ³n	Uno de los interlocutores estÃ¡ tratando de molestar a la otra persona de manera intencional y maliciosa	Los interlocutores tienen opiniones diferentes entre sÃ­, pero desean mantener una buena relaciÃ³n	Los interlocutores estÃ¡n de acuerdo entre sÃ­	Los interlocutores tiene diferencias de opiniÃ³n y no les importa si molestan o insultan al otro	Los interlocutores hablan maliciosamente de alguien que no estÃ¡ presente	Los interlocutores tienen opiniones diferentes entre sÃ­, pero desean mantener una buena relaciÃ³n	Los interlocutores tiene diferencias de opiniÃ³n y no les importa si molestan o insultan al otro	Uno de los interlocutores estÃ¡ tratando de molestar a la otra persona de manera intencional y maliciosa	Los interlocutores se estÃ¡n tomando el pelo el uno al otro en broma, pero no tienen intenciÃ³n de molestarse	Los interlocutores se estÃ¡n tomando el pelo el uno al otro en broma, pero no tienen intenciÃ³n de molestarse	Los interlocutores tiene diferencias de opiniÃ³n y no les importa si molestan o insultan al otro	Los interlocutores tiene diferencias de opiniÃ³n y no les importa si molestan o insultan al otro	Los interlocutores no estÃ¡n realmente preocupados por el tema de conversaciÃ³n, sino que sÃ³lo estÃ¡n pasando tiemp	Un interlocutor dice que estÃ¡n de acuerdo, pero mienten: lo que dicen es diferente de lo que piensan.	Los interlocutores no estÃ¡n realmente preocupados por el tema de conversaciÃ³n, sino que sÃ³lo estÃ¡n pasando tiemp	Los interlocutores estÃ¡n de acuerdo entre sÃ­	Uno de los interlocutores estÃ¡ tratando de molestar a la otra persona de manera intencional y maliciosa	Uno de los interlocutores estÃ¡ tratando de molestar a la otra persona de manera intencional y maliciosa	Los interlocutores hablan maliciosamente de alguien que no estÃ¡ presente	Los interlocutores tiene diferencias de opiniÃ³n y no les importa si molestan o insultan al otro
Spanish	English	18 - 25	Mujer	Lo entiendo con fluidez	Lo entiendo con fluidez	Los interlocutores no estÃ¡n realmente preocupados por el tema de conversaciÃ³n, sino que sÃ³lo estÃ¡n pasando tiemp	Los interlocutores se estÃ¡n tomando el pelo el uno al otro en broma, pero no tienen intenciÃ³n de molestarse	Los interlocutores estÃ¡n de acuerdo entre sÃ­	Los interlocutores tienen opiniones diferentes entre sÃ­, pero desean mantener una buena relaciÃ³n	Los interlocutores no estÃ¡n realmente preocupados por el tema de conversaciÃ³n, sino que sÃ³lo estÃ¡n pasando tiemp	Los interlocutores tiene diferencias de opiniÃ³n y no les importa si molestan o insultan al otro	Los interlocutores se estÃ¡n tomando el pelo el uno al otro en broma, pero no tienen intenciÃ³n de molestarse	Los interlocutores tiene diferencias de opiniÃ³n y no les importa si molestan o insultan al otro	Los interlocutores hablan maliciosamente de alguien que no estÃ¡ presente	Los interlocutores no estÃ¡n realmente preocupados por el tema de conversaciÃ³n, sino que sÃ³lo estÃ¡n pasando tiemp	Los interlocutores se estÃ¡n tomando el pelo el uno al otro en broma, pero no tienen intenciÃ³n de molestarse	Los interlocutores estÃ¡n de acuerdo entre sÃ­	Los interlocutores tienen opiniones diferentes entre sÃ­, pero desean mantener una buena relaciÃ³n	Los interlocutores se estÃ¡n tomando el pelo el uno al otro en broma, pero no tienen intenciÃ³n de molestarse	Los interlocutores no estÃ¡n realmente preocupados por el tema de conversaciÃ³n, sino que sÃ³lo estÃ¡n pasando tiemp	Uno de los interlocutores estÃ¡ tratando de molestar a la otra persona de manera intencional y maliciosa	Los interlocutores estÃ¡n de acuerdo entre sÃ­	Los interlocutores estÃ¡n de acuerdo entre sÃ­	Un interlocutor dice que estÃ¡n de acuerdo, pero mienten: lo que dicen es diferente de lo que piensan.	Los interlocutores no estÃ¡n realmente preocupados por el tema de conversaciÃ³n, sino que sÃ³lo estÃ¡n pasando tiemp	Un interlocutor dice que estÃ¡n de acuerdo, pero mienten: lo que dicen es diferente de lo que piensan.	Los interlocutores tiene diferencias de opiniÃ³n y no les importa si molestan o insultan al otro	Los interlocutores hablan maliciosamente de alguien que no estÃ¡ presente	Los interlocutores tiene diferencias de opiniÃ³n y no les importa si molestan o insultan al otro
Spanish	English	18 - 25	Mujer	Lo entiendo con fluidez	Lo entiendo con fluidez	Los interlocutores estÃ¡n de acuerdo entre sÃ­	Los interlocutores tienen opiniones diferentes entre sÃ­, pero desean mantener una buena relaciÃ³n	Los interlocutores estÃ¡n de acuerdo entre sÃ­	Los interlocutores tiene diferencias de opiniÃ³n y no les importa si molestan o insultan al otro	Los interlocutores no estÃ¡n realmente preocupados por el tema de conversaciÃ³n, sino que sÃ³lo estÃ¡n pasando tiemp	Los interlocutores hablan maliciosamente de alguien que no estÃ¡ presente	Los interlocutores tienen opiniones diferentes entre sÃ­, pero desean mantener una buena relaciÃ³n	Los interlocutores tiene diferencias de opiniÃ³n y no les importa si molestan o insultan al otro	Los interlocutores no estÃ¡n realmente preocupados por el tema de conversaciÃ³n, sino que sÃ³lo estÃ¡n pasando tiemp	Los interlocutores se estÃ¡n tomando el pelo el uno al otro en broma, pero no tienen intenciÃ³n de molestarse	Un interlocutor dice que estÃ¡n de acuerdo, pero mienten: lo que dicen es diferente de lo que piensan.	Los interlocutores tienen opiniones diferentes entre sÃ­, pero desean mantener una buena relaciÃ³n	Los interlocutores se estÃ¡n tomando el pelo el uno al otro en broma, pero no tienen intenciÃ³n de molestarse	Los interlocutores tiene diferencias de opiniÃ³n y no les importa si molestan o insultan al otro	Uno de los interlocutores estÃ¡ tratando de molestar a la otra persona de manera intencional y maliciosa	Uno de los interlocutores estÃ¡ tratando de molestar a la otra persona de manera intencional y maliciosa	Los interlocutores hablan maliciosamente de alguien que no estÃ¡ presente	Los interlocutores tienen opiniones diferentes entre sÃ­, pero desean mantener una buena relaciÃ³n	Los interlocutores estÃ¡n de acuerdo entre sÃ­	Un interlocutor dice que estÃ¡n de acuerdo, pero mienten: lo que dicen es diferente de lo que piensan.	Los interlocutores estÃ¡n de acuerdo entre sÃ­	Los interlocutores tiene diferencias de opiniÃ³n y no les importa si molestan o insultan al otro	Los interlocutores hablan maliciosamente de alguien que no estÃ¡ presente	Los interlocutores tiene diferencias de opiniÃ³n y no les importa si molestan o insultan al otro
Spanish	Spanish	18 - 25	Hombre	Entiendo lo suficiente como para mantener una conversaciÃ�	Lo entiendo con fluidez	Los interlocutores tienen opiniones diferentes entre sÃ­, pero desean mantener una buena relaciÃ³n	Los interlocutores no estÃ¡n realmente preocupados por el tema de conversaciÃ³n, sino que sÃ³lo estÃ¡n pasando tiemp	Los interlocutores estÃ¡n de acuerdo entre sÃ­	Uno de los interlocutores estÃ¡ tratando de molestar a la otra persona de manera intencional y maliciosa	Un interlocutor dice que estÃ¡n de acuerdo, pero mienten: lo que dicen es diferente de lo que piensan.	Los interlocutores no estÃ¡n realmente preocupados por el tema de conversaciÃ³n, sino que sÃ³lo estÃ¡n pasando tiemp	Los interlocutores tienen opiniones diferentes entre sÃ­, pero desean mantener una buena relaciÃ³n	Los interlocutores se estÃ¡n tomando el pelo el uno al otro en broma, pero no tienen intenciÃ³n de molestarse	Los interlocutores no estÃ¡n realmente preocupados por el tema de conversaciÃ³n, sino que sÃ³lo estÃ¡n pasando tiemp	Los interlocutores estÃ¡n de acuerdo entre sÃ­	Uno de los interlocutores estÃ¡ tratando de molestar a la otra persona de manera intencional y maliciosa	Uno de los interlocutores estÃ¡ tratando de molestar a la otra persona de manera intencional y maliciosa	Los interlocutores hablan maliciosamente de alguien que no estÃ¡ presente	Los interlocutores estÃ¡n de acuerdo entre sÃ­	Los interlocutores tienen opiniones diferentes entre sÃ­, pero desean mantener una buena relaciÃ³n	Uno de los interlocutores estÃ¡ tratando de molestar a la otra persona de manera intencional y maliciosa	Uno de los interlocutores estÃ¡ tratando de molestar a la otra persona de manera intencional y maliciosa	Los interlocutores no estÃ¡n realmente preocupados por el tema de conversaciÃ³n, sino que sÃ³lo estÃ¡n pasando tiemp	Los interlocutores tiene diferencias de opiniÃ³n y no les importa si molestan o insultan al otro	Los interlocutores tiene diferencias de opiniÃ³n y no les importa si molestan o insultan al otro	Un interlocutor dice que estÃ¡n de acuerdo, pero mienten: lo que dicen es diferente de lo que piensan.	Los interlocutores tiene diferencias de opiniÃ³n y no les importa si molestan o insultan al otro	Los interlocutores se estÃ¡n tomando el pelo el uno al otro en broma, pero no tienen intenciÃ³n de molestarse	Los interlocutores tienen opiniones diferentes entre sÃ­, pero desean mantener una buena relaciÃ³n
Spanish	English	18 - 25	Mujer	Lo entiendo con fluidez	Lo entiendo con fluidez	Un interlocutor dice que estÃ¡n de acuerdo, pero mienten: lo que dicen es diferente de lo que piensan.	Los interlocutores tienen opiniones diferentes entre sÃ­, pero desean mantener una buena relaciÃ³n	Los interlocutores no estÃ¡n realmente preocupados por el tema de conversaciÃ³n, sino que sÃ³lo estÃ¡n pasando tiemp	Uno de los interlocutores estÃ¡ tratando de molestar a la otra persona de manera intencional y maliciosa	Los interlocutores no estÃ¡n realmente preocupados por el tema de conversaciÃ³n, sino que sÃ³lo estÃ¡n pasando tiemp	Los interlocutores tiene diferencias de opiniÃ³n y no les importa si molestan o insultan al otro	Los interlocutores hablan maliciosamente de alguien que no estÃ¡ presente	Uno de los interlocutores estÃ¡ tratando de molestar a la otra persona de manera intencional y maliciosa	Los interlocutores tiene diferencias de opiniÃ³n y no les importa si molestan o insultan al otro	Uno de los interlocutores estÃ¡ tratando de molestar a la otra persona de manera intencional y maliciosa	Los interlocutores tienen opiniones diferentes entre sÃ­, pero desean mantener una buena relaciÃ³n	Los interlocutores estÃ¡n de acuerdo entre sÃ­	Los interlocutores tiene diferencias de opiniÃ³n y no les importa si molestan o insultan al otro	Uno de los interlocutores estÃ¡ tratando de molestar a la otra persona de manera intencional y maliciosa	Los interlocutores tienen opiniones diferentes entre sÃ­, pero desean mantener una buena relaciÃ³n	Los interlocutores tiene diferencias de opiniÃ³n y no les importa si molestan o insultan al otro	Los interlocutores estÃ¡n de acuerdo entre sÃ­	Uno de los interlocutores estÃ¡ tratando de molestar a la otra persona de manera intencional y maliciosa	Un interlocutor dice que estÃ¡n de acuerdo, pero mienten: lo que dicen es diferente de lo que piensan.	Los interlocutores tienen opiniones diferentes entre sÃ­, pero desean mantener una buena relaciÃ³n	Los interlocutores no estÃ¡n realmente preocupados por el tema de conversaciÃ³n, sino que sÃ³lo estÃ¡n pasando tiemp	Los interlocutores tiene diferencias de opiniÃ³n y no les importa si molestan o insultan al otro	Los interlocutores hablan maliciosamente de alguien que no estÃ¡ presente	Los interlocutores tiene diferencias de opiniÃ³n y no les importa si molestan o insultan al otro
Spanish	Spanish	18 - 25	Mujer	Puedo entender una conversaciÃ³n cuando se habla despacio	Lo entiendo con fluidez	Los interlocutores no estÃ¡n realmente preocupados por el tema de conversaciÃ³n, sino que sÃ³lo estÃ¡n pasando tiemp	Uno de los interlocutores estÃ¡ tratando de molestar a la otra persona de manera intencional y maliciosa	Los interlocutores tiene diferencias de opiniÃ³n y no les importa si molestan o insultan al otro	Los interlocutores no estÃ¡n realmente preocupados por el tema de conversaciÃ³n, sino que sÃ³lo estÃ¡n pasando tiemp	Los interlocutores estÃ¡n de acuerdo entre sÃ­	Los interlocutores tiene diferencias de opiniÃ³n y no les importa si molestan o insultan al otro	Un interlocutor dice que estÃ¡n de acuerdo, pero mienten: lo que dicen es diferente de lo que piensan.	Los interlocutores no estÃ¡n realmente preocupados por el tema de conversaciÃ³n, sino que sÃ³lo estÃ¡n pasando tiemp	Los interlocutores no estÃ¡n realmente preocupados por el tema de conversaciÃ³n, sino que sÃ³lo estÃ¡n pasando tiemp	Los interlocutores hablan maliciosamente de alguien que no estÃ¡ presente	Los interlocutores se estÃ¡n tomando el pelo el uno al otro en broma, pero no tienen intenciÃ³n de molestarse	Un interlocutor dice que estÃ¡n de acuerdo, pero mienten: lo que dicen es diferente de lo que piensan.	Un interlocutor dice que estÃ¡n de acuerdo, pero mienten: lo que dicen es diferente de lo que piensan.	Uno de los interlocutores estÃ¡ tratando de molestar a la otra persona de manera intencional y maliciosa	Los interlocutores no estÃ¡n realmente preocupados por el tema de conversaciÃ³n, sino que sÃ³lo estÃ¡n pasando tiemp	Los interlocutores tiene diferencias de opiniÃ³n y no les importa si molestan o insultan al otro	Los interlocutores no estÃ¡n realmente preocupados por el tema de conversaciÃ³n, sino que sÃ³lo estÃ¡n pasando tiemp	Los interlocutores tienen opiniones diferentes entre sÃ­, pero desean mantener una buena relaciÃ³n	Los interlocutores no estÃ¡n realmente preocupados por el tema de conversaciÃ³n, sino que sÃ³lo estÃ¡n pasando tiemp	Los interlocutores no estÃ¡n realmente preocupados por el tema de conversaciÃ³n, sino que sÃ³lo estÃ¡n pasando tiemp	Uno de los interlocutores estÃ¡ tratando de molestar a la otra persona de manera intencional y maliciosa	Uno de los interlocutores estÃ¡ tratando de molestar a la otra persona de manera intencional y maliciosa	Los interlocutores tienen opiniones diferentes entre sÃ­, pero desean mantener una buena relaciÃ³n	Los interlocutores tiene diferencias de opiniÃ³n y no les importa si molestan o insultan al otro
Spanish	English	26 - 30	Hombre	Entiendo lo suficiente como para mantener una conversaciÃ�	Lo entiendo con fluidez	Los interlocutores no estÃ¡n realmente preocupados por el tema de conversaciÃ³n, sino que sÃ³lo estÃ¡n pasando tiemp	Los interlocutores no estÃ¡n realmente preocupados por el tema de conversaciÃ³n, sino que sÃ³lo estÃ¡n pasando tiemp	Los interlocutores tiene diferencias de opiniÃ³n y no les importa si molestan o insultan al otro	Los interlocutores estÃ¡n de acuerdo entre sÃ­	Los interlocutores no estÃ¡n realmente preocupados por el tema de conversaciÃ³n, sino que sÃ³lo estÃ¡n pasando tiemp	Los interlocutores tiene diferencias de opiniÃ³n y no les importa si molestan o insultan al otro	Los interlocutores hablan maliciosamente de alguien que no estÃ¡ presente	Un interlocutor dice que estÃ¡n de acuerdo, pero mienten: lo que dicen es diferente de lo que piensan.	Uno de los interlocutores estÃ¡ tratando de molestar a la otra persona de manera intencional y maliciosa	Uno de los interlocutores estÃ¡ tratando de molestar a la otra persona de manera intencional y maliciosa	Los interlocutores no estÃ¡n realmente preocupados por el tema de conversaciÃ³n, sino que sÃ³lo estÃ¡n pasando tiemp	Un interlocutor dice que estÃ¡n de acuerdo, pero mienten: lo que dicen es diferente de lo que piensan.	Los interlocutores tienen opiniones diferentes entre sÃ­, pero desean mantener una buena relaciÃ³n	Los interlocutores tiene diferencias de opiniÃ³n y no les importa si molestan o insultan al otro	Los interlocutores hablan maliciosamente de alguien que no estÃ¡ presente	Los interlocutores se estÃ¡n tomando el pelo el uno al otro en broma, pero no tienen intenciÃ³n de molestarse	Los interlocutores tiene diferencias de opiniÃ³n y no les importa si molestan o insultan al otro	Los interlocutores estÃ¡n de acuerdo entre sÃ­	Los interlocutores tiene diferencias de opiniÃ³n y no les importa si molestan o insultan al otro	Los interlocutores hablan maliciosamente de alguien que no estÃ¡ presente	Un interlocutor dice que estÃ¡n de acuerdo, pero mienten: lo que dicen es diferente de lo que piensan.	Los interlocutores hablan maliciosamente de alguien que no estÃ¡ presente	Los interlocutores se estÃ¡n tomando el pelo el uno al otro en broma, pero no tienen intenciÃ³n de molestarse	Uno de los interlocutores estÃ¡ tratando de molestar a la otra persona de manera intencional y maliciosa
Spanish	Spanish	26 - 30	Mujer	Puedo entender una conversaciÃ³n cuando se habla despacio	Lo entiendo con fluidez	Uno de los interlocutores estÃ¡ tratando de molestar a la otra persona de manera intencional y maliciosa	Los interlocutores no estÃ¡n realmente preocupados por el tema de conversaciÃ³n, sino que sÃ³lo estÃ¡n pasando tiemp	Los interlocutores tienen opiniones diferentes entre sÃ­, pero desean mantener una buena relaciÃ³n	Los interlocutores estÃ¡n de acuerdo entre sÃ­	Los interlocutores se estÃ¡n tomando el pelo el uno al otro en broma, pero no tienen intenciÃ³n de molestarse	Los interlocutores hablan maliciosamente de alguien que no estÃ¡ presente	Un interlocutor dice que estÃ¡n de acuerdo, pero mienten: lo que dicen es diferente de lo que piensan.	Los interlocutores hablan maliciosamente de alguien que no estÃ¡ presente	Los interlocutores tiene diferencias de opiniÃ³n y no les importa si molestan o insultan al otro	Los interlocutores tienen opiniones diferentes entre sÃ­, pero desean mantener una buena relaciÃ³n	Los interlocutores estÃ¡n de acuerdo entre sÃ­	Los interlocutores no estÃ¡n realmente preocupados por el tema de conversaciÃ³n, sino que sÃ³lo estÃ¡n pasando tiemp	Los interlocutores hablan maliciosamente de alguien que no estÃ¡ presente	Uno de los interlocutores estÃ¡ tratando de molestar a la otra persona de manera intencional y maliciosa	Los interlocutores tienen opiniones diferentes entre sÃ­, pero desean mantener una buena relaciÃ³n	Los interlocutores hablan maliciosamente de alguien que no estÃ¡ presente	Los interlocutores estÃ¡n de acuerdo entre sÃ­	Los interlocutores tienen opiniones diferentes entre sÃ­, pero desean mantener una buena relaciÃ³n	Los interlocutores tienen opiniones diferentes entre sÃ­, pero desean mantener una buena relaciÃ³n	Los interlocutores se estÃ¡n tomando el pelo el uno al otro en broma, pero no tienen intenciÃ³n de molestarse	Los interlocutores tienen opiniones diferentes entre sÃ­, pero desean mantener una buena relaciÃ³n	Los interlocutores tiene diferencias de opiniÃ³n y no les importa si molestan o insultan al otro	Los interlocutores hablan maliciosamente de alguien que no estÃ¡ presente	Los interlocutores tiene diferencias de opiniÃ³n y no les importa si molestan o insultan al otro
Spanish	English	18 - 25	Mujer	Lo entiendo con fluidez	Lo entiendo con fluidez	Los interlocutores estÃ¡n de acuerdo entre sÃ­	Los interlocutores tienen opiniones diferentes entre sÃ­, pero desean mantener una buena relaciÃ³n	Los interlocutores hablan maliciosamente de alguien que no estÃ¡ presente	Los interlocutores se estÃ¡n tomando el pelo el uno al otro en broma, pero no tienen intenciÃ³n de molestarse	Uno de los interlocutores estÃ¡ tratando de molestar a la otra persona de manera intencional y maliciosa	Los interlocutores tiene diferencias de opiniÃ³n y no les importa si molestan o insultan al otro	Los interlocutores no estÃ¡n realmente preocupados por el tema de conversaciÃ³n, sino que sÃ³lo estÃ¡n pasando tiemp	Los interlocutores tiene diferencias de opiniÃ³n y no les importa si molestan o insultan al otro	Uno de los interlocutores estÃ¡ tratando de molestar a la otra persona de manera intencional y maliciosa	Los interlocutores estÃ¡n de acuerdo entre sÃ­	Un interlocutor dice que estÃ¡n de acuerdo, pero mienten: lo que dicen es diferente de lo que piensan.	Los interlocutores se estÃ¡n tomando el pelo el uno al otro en broma, pero no tienen intenciÃ³n de molestarse	Los interlocutores estÃ¡n de acuerdo entre sÃ­	Uno de los interlocutores estÃ¡ tratando de molestar a la otra persona de manera intencional y maliciosa	Los interlocutores estÃ¡n de acuerdo entre sÃ­	Los interlocutores tiene diferencias de opiniÃ³n y no les importa si molestan o insultan al otro	Los interlocutores tienen opiniones diferentes entre sÃ­, pero desean mantener una buena relaciÃ³n	Los interlocutores no estÃ¡n realmente preocupados por el tema de conversaciÃ³n, sino que sÃ³lo estÃ¡n pasando tiemp	Los interlocutores no estÃ¡n realmente preocupados por el tema de conversaciÃ³n, sino que sÃ³lo estÃ¡n pasando tiemp	Los interlocutores tienen opiniones diferentes entre sÃ­, pero desean mantener una buena relaciÃ³n	Los interlocutores no estÃ¡n realmente preocupados por el tema de conversaciÃ³n, sino que sÃ³lo estÃ¡n pasando tiemp	Los interlocutores tiene diferencias de opiniÃ³n y no les importa si molestan o insultan al otro	Los interlocutores hablan maliciosamente de alguien que no estÃ¡ presente	Los interlocutores tiene diferencias de opiniÃ³n y no les importa si molestan o insultan al otro
Spanish	Spanish	26 - 30	Mujer	Entiendo lo suficiente como para mantener una conversaciÃ�	Lo entiendo con fluidez	Los interlocutores tienen opiniones diferentes entre sÃ­, pero desean mantener una buena relaciÃ³n	Los interlocutores tienen opiniones diferentes entre sÃ­, pero desean mantener una buena relaciÃ³n	Los interlocutores no estÃ¡n realmente preocupados por el tema de conversaciÃ³n, sino que sÃ³lo estÃ¡n pasando tiemp	Los interlocutores estÃ¡n de acuerdo entre sÃ­	Los interlocutores tiene diferencias de opiniÃ³n y no les importa si molestan o insultan al otro	Los interlocutores tiene diferencias de opiniÃ³n y no les importa si molestan o insultan al otro	Los interlocutores estÃ¡n de acuerdo entre sÃ­	Uno de los interlocutores estÃ¡ tratando de molestar a la otra persona de manera intencional y maliciosa	Los interlocutores tiene diferencias de opiniÃ³n y no les importa si molestan o insultan al otro	Los interlocutores hablan maliciosamente de alguien que no estÃ¡ presente	Un interlocutor dice que estÃ¡n de acuerdo, pero mienten: lo que dicen es diferente de lo que piensan.	Un interlocutor dice que estÃ¡n de acuerdo, pero mienten: lo que dicen es diferente de lo que piensan.	Los interlocutores se estÃ¡n tomando el pelo el uno al otro en broma, pero no tienen intenciÃ³n de molestarse	Los interlocutores tienen opiniones diferentes entre sÃ­, pero desean mantener una buena relaciÃ³n	Los interlocutores no estÃ¡n realmente preocupados por el tema de conversaciÃ³n, sino que sÃ³lo estÃ¡n pasando tiemp	Uno de los interlocutores estÃ¡ tratando de molestar a la otra persona de manera intencional y maliciosa	Los interlocutores no estÃ¡n realmente preocupados por el tema de conversaciÃ³n, sino que sÃ³lo estÃ¡n pasando tiemp	Los interlocutores no estÃ¡n realmente preocupados por el tema de conversaciÃ³n, sino que sÃ³lo estÃ¡n pasando tiemp	Los interlocutores no estÃ¡n realmente preocupados por el tema de conversaciÃ³n, sino que sÃ³lo estÃ¡n pasando tiemp	Los interlocutores no estÃ¡n realmente preocupados por el tema de conversaciÃ³n, sino que sÃ³lo estÃ¡n pasando tiemp	Los interlocutores tiene diferencias de opiniÃ³n y no les importa si molestan o insultan al otro	Los interlocutores tiene diferencias de opiniÃ³n y no les importa si molestan o insultan al otro	Los interlocutores hablan maliciosamente de alguien que no estÃ¡ presente	Los interlocutores tiene diferencias de opiniÃ³n y no les importa si molestan o insultan al otro
Spanish	English	18 - 25	Mujer	Lo entiendo con fluidez	Lo entiendo con fluidez	Los interlocutores se estÃ¡n tomando el pelo el uno al otro en broma, pero no tienen intenciÃ³n de molestarse	Los interlocutores no estÃ¡n realmente preocupados por el tema de conversaciÃ³n, sino que sÃ³lo estÃ¡n pasando tiemp	Los interlocutores tiene diferencias de opiniÃ³n y no les importa si molestan o insultan al otro	Los interlocutores se estÃ¡n tomando el pelo el uno al otro en broma, pero no tienen intenciÃ³n de molestarse	Los interlocutores no estÃ¡n realmente preocupados por el tema de conversaciÃ³n, sino que sÃ³lo estÃ¡n pasando tiemp	Los interlocutores hablan maliciosamente de alguien que no estÃ¡ presente	Uno de los interlocutores estÃ¡ tratando de molestar a la otra persona de manera intencional y maliciosa	Los interlocutores hablan maliciosamente de alguien que no estÃ¡ presente	Los interlocutores tienen opiniones diferentes entre sÃ­, pero desean mantener una buena relaciÃ³n	Los interlocutores se estÃ¡n tomando el pelo el uno al otro en broma, pero no tienen intenciÃ³n de molestarse	Un interlocutor dice que estÃ¡n de acuerdo, pero mienten: lo que dicen es diferente de lo que piensan.	Un interlocutor dice que estÃ¡n de acuerdo, pero mienten: lo que dicen es diferente de lo que piensan.	Los interlocutores tienen opiniones diferentes entre sÃ­, pero desean mantener una buena relaciÃ³n	Los interlocutores se estÃ¡n tomando el pelo el uno al otro en broma, pero no tienen intenciÃ³n de molestarse	Los interlocutores no estÃ¡n realmente preocupados por el tema de conversaciÃ³n, sino que sÃ³lo estÃ¡n pasando tiemp	Uno de los interlocutores estÃ¡ tratando de molestar a la otra persona de manera intencional y maliciosa	Los interlocutores estÃ¡n de acuerdo entre sÃ­	Los interlocutores estÃ¡n de acuerdo entre sÃ­	Los interlocutores se estÃ¡n tomando el pelo el uno al otro en broma, pero no tienen intenciÃ³n de molestarse	Los interlocutores estÃ¡n de acuerdo entre sÃ­	Los interlocutores estÃ¡n de acuerdo entre sÃ­	Los interlocutores tienen opiniones diferentes entre sÃ­, pero desean mantener una buena relaciÃ³n	Un interlocutor dice que estÃ¡n de acuerdo, pero mienten: lo que dicen es diferente de lo que piensan.	Los interlocutores se estÃ¡n tomando el pelo el uno al otro en broma, pero no tienen intenciÃ³n de molestarse
Spanish	Spanish	26 - 30	Mujer	Lo entiendo con fluidez	Lo entiendo con fluidez	Los interlocutores hablan maliciosamente de alguien que no estÃ¡ presente	Los interlocutores estÃ¡n de acuerdo entre sÃ­	Un interlocutor dice que estÃ¡n de acuerdo, pero mienten: lo que dicen es diferente de lo que piensan.	Los interlocutores no estÃ¡n realmente preocupados por el tema de conversaciÃ³n, sino que sÃ³lo estÃ¡n pasando tiemp	Los interlocutores tiene diferencias de opiniÃ³n y no les importa si molestan o insultan al otro	Los interlocutores tiene diferencias de opiniÃ³n y no les importa si molestan o insultan al otro	Los interlocutores estÃ¡n de acuerdo entre sÃ­	Los interlocutores tiene diferencias de opiniÃ³n y no les importa si molestan o insultan al otro	Los interlocutores se estÃ¡n tomando el pelo el uno al otro en broma, pero no tienen intenciÃ³n de molestarse	Los interlocutores se estÃ¡n tomando el pelo el uno al otro en broma, pero no tienen intenciÃ³n de molestarse	Un interlocutor dice que estÃ¡n de acuerdo, pero mienten: lo que dicen es diferente de lo que piensan.	Los interlocutores estÃ¡n de acuerdo entre sÃ­	Los interlocutores hablan maliciosamente de alguien que no estÃ¡ presente	Los interlocutores tiene diferencias de opiniÃ³n y no les importa si molestan o insultan al otro	Los interlocutores tienen opiniones diferentes entre sÃ­, pero desean mantener una buena relaciÃ³n	Los interlocutores tiene diferencias de opiniÃ³n y no les importa si molestan o insultan al otro	Los interlocutores no estÃ¡n realmente preocupados por el tema de conversaciÃ³n, sino que sÃ³lo estÃ¡n pasando tiemp	Los interlocutores tienen opiniones diferentes entre sÃ­, pero desean mantener una buena relaciÃ³n	Los interlocutores no estÃ¡n realmente preocupados por el tema de conversaciÃ³n, sino que sÃ³lo estÃ¡n pasando tiemp	Los interlocutores no estÃ¡n realmente preocupados por el tema de conversaciÃ³n, sino que sÃ³lo estÃ¡n pasando tiemp	Los interlocutores tienen opiniones diferentes entre sÃ­, pero desean mantener una buena relaciÃ³n	Uno de los interlocutores estÃ¡ tratando de molestar a la otra persona de manera intencional y maliciosa	Los interlocutores hablan maliciosamente de alguien que no estÃ¡ presente	Los interlocutores tiene diferencias de opiniÃ³n y no les importa si molestan o insultan al otro
Spanish	English	41 - 45	Mujer	Entiendo lo suficiente como para mantener una conversaciÃ�	Lo entiendo con fluidez	Los interlocutores estÃ¡n de acuerdo entre sÃ­	Los interlocutores tienen opiniones diferentes entre sÃ­, pero desean mantener una buena relaciÃ³n	Un interlocutor dice que estÃ¡n de acuerdo, pero mienten: lo que dicen es diferente de lo que piensan.	Los interlocutores tienen opiniones diferentes entre sÃ­, pero desean mantener una buena relaciÃ³n	Los interlocutores tienen opiniones diferentes entre sÃ­, pero desean mantener una buena relaciÃ³n	Los interlocutores tiene diferencias de opiniÃ³n y no les importa si molestan o insultan al otro	Los interlocutores estÃ¡n de acuerdo entre sÃ­	Los interlocutores tiene diferencias de opiniÃ³n y no les importa si molestan o insultan al otro	Los interlocutores no estÃ¡n realmente preocupados por el tema de conversaciÃ³n, sino que sÃ³lo estÃ¡n pasando tiemp	Los interlocutores estÃ¡n de acuerdo entre sÃ­	Los interlocutores tienen opiniones diferentes entre sÃ­, pero desean mantener una buena relaciÃ³n	Los interlocutores estÃ¡n de acuerdo entre sÃ­	Los interlocutores estÃ¡n de acuerdo entre sÃ­	Uno de los interlocutores estÃ¡ tratando de molestar a la otra persona de manera intencional y maliciosa	Los interlocutores tienen opiniones diferentes entre sÃ­, pero desean mantener una buena relaciÃ³n	Los interlocutores tiene diferencias de opiniÃ³n y no les importa si molestan o insultan al otro	Los interlocutores tienen opiniones diferentes entre sÃ­, pero desean mantener una buena relaciÃ³n	Los interlocutores estÃ¡n de acuerdo entre sÃ­	Los interlocutores estÃ¡n de acuerdo entre sÃ­	Los interlocutores tienen opiniones diferentes entre sÃ­, pero desean mantener una buena relaciÃ³n	Los interlocutores estÃ¡n de acuerdo entre sÃ­	Uno de los interlocutores estÃ¡ tratando de molestar a la otra persona de manera intencional y maliciosa	Los interlocutores hablan maliciosamente de alguien que no estÃ¡ presente	Los interlocutores tiene diferencias de opiniÃ³n y no les importa si molestan o insultan al otro
Spanish	Spanish	18 - 25	Hombre	Puedo entender una conversaciÃ³n cuando se habla despacio	Lo entiendo con fluidez	Los interlocutores no estÃ¡n realmente preocupados por el tema de conversaciÃ³n, sino que sÃ³lo estÃ¡n pasando tiemp	Los interlocutores tiene diferencias de opiniÃ³n y no les importa si molestan o insultan al otro	Los interlocutores se estÃ¡n tomando el pelo el uno al otro en broma, pero no tienen intenciÃ³n de molestarse	Los interlocutores no estÃ¡n realmente preocupados por el tema de conversaciÃ³n, sino que sÃ³lo estÃ¡n pasando tiemp	Los interlocutores tiene diferencias de opiniÃ³n y no les importa si molestan o insultan al otro	Un interlocutor dice que estÃ¡n de acuerdo, pero mienten: lo que dicen es diferente de lo que piensan.	Los interlocutores tiene diferencias de opiniÃ³n y no les importa si molestan o insultan al otro	Uno de los interlocutores estÃ¡ tratando de molestar a la otra persona de manera intencional y maliciosa	Un interlocutor dice que estÃ¡n de acuerdo, pero mienten: lo que dicen es diferente de lo que piensan.	Los interlocutores hablan maliciosamente de alguien que no estÃ¡ presente	Los interlocutores tienen opiniones diferentes entre sÃ­, pero desean mantener una buena relaciÃ³n	Los interlocutores estÃ¡n de acuerdo entre sÃ­	Los interlocutores hablan maliciosamente de alguien que no estÃ¡ presente	Los interlocutores tienen opiniones diferentes entre sÃ­, pero desean mantener una buena relaciÃ³n	Los interlocutores no estÃ¡n realmente preocupados por el tema de conversaciÃ³n, sino que sÃ³lo estÃ¡n pasando tiemp	Los interlocutores no estÃ¡n realmente preocupados por el tema de conversaciÃ³n, sino que sÃ³lo estÃ¡n pasando tiemp	Los interlocutores no estÃ¡n realmente preocupados por el tema de conversaciÃ³n, sino que sÃ³lo estÃ¡n pasando tiemp	Los interlocutores tienen opiniones diferentes entre sÃ­, pero desean mantener una buena relaciÃ³n	Los interlocutores no estÃ¡n realmente preocupados por el tema de conversaciÃ³n, sino que sÃ³lo estÃ¡n pasando tiemp	Los interlocutores estÃ¡n de acuerdo entre sÃ­	Los interlocutores tiene diferencias de opiniÃ³n y no les importa si molestan o insultan al otro	Los interlocutores tienen opiniones diferentes entre sÃ­, pero desean mantener una buena relaciÃ³n	Uno de los interlocutores estÃ¡ tratando de molestar a la otra persona de manera intencional y maliciosa	Los interlocutores tiene diferencias de opiniÃ³n y no les importa si molestan o insultan al otro
Spanish	English	18 - 25	Hombre	Lo entiendo con fluidez	Lo entiendo con fluidez	Los interlocutores no estÃ¡n realmente preocupados por el tema de conversaciÃ³n, sino que sÃ³lo estÃ¡n pasando tiemp	Los interlocutores tienen opiniones diferentes entre sÃ­, pero desean mantener una buena relaciÃ³n	Los interlocutores no estÃ¡n realmente preocupados por el tema de conversaciÃ³n, sino que sÃ³lo estÃ¡n pasando tiemp	Los interlocutores se estÃ¡n tomando el pelo el uno al otro en broma, pero no tienen intenciÃ³n de molestarse	Los interlocutores estÃ¡n de acuerdo entre sÃ­	Los interlocutores tiene diferencias de opiniÃ³n y no les importa si molestan o insultan al otro	Los interlocutores hablan maliciosamente de alguien que no estÃ¡ presente	Los interlocutores tiene diferencias de opiniÃ³n y no les importa si molestan o insultan al otro	Los interlocutores no estÃ¡n realmente preocupados por el tema de conversaciÃ³n, sino que sÃ³lo estÃ¡n pasando tiemp	Los interlocutores tienen opiniones diferentes entre sÃ­, pero desean mantener una buena relaciÃ³n	Los interlocutores se estÃ¡n tomando el pelo el uno al otro en broma, pero no tienen intenciÃ³n de molestarse	Uno de los interlocutores estÃ¡ tratando de molestar a la otra persona de manera intencional y maliciosa	Los interlocutores tienen opiniones diferentes entre sÃ­, pero desean mantener una buena relaciÃ³n	Los interlocutores tienen opiniones diferentes entre sÃ­, pero desean mantener una buena relaciÃ³n	Un interlocutor dice que estÃ¡n de acuerdo, pero mienten: lo que dicen es diferente de lo que piensan.	Los interlocutores tiene diferencias de opiniÃ³n y no les importa si molestan o insultan al otro	Los interlocutores estÃ¡n de acuerdo entre sÃ­	Los interlocutores tienen opiniones diferentes entre sÃ­, pero desean mantener una buena relaciÃ³n	Los interlocutores no estÃ¡n realmente preocupados por el tema de conversaciÃ³n, sino que sÃ³lo estÃ¡n pasando tiemp	Los interlocutores se estÃ¡n tomando el pelo el uno al otro en broma, pero no tienen intenciÃ³n de molestarse	Un interlocutor dice que estÃ¡n de acuerdo, pero mienten: lo que dicen es diferente de lo que piensan.	Uno de los interlocutores estÃ¡ tratando de molestar a la otra persona de manera intencional y maliciosa	Los interlocutores hablan maliciosamente de alguien que no estÃ¡ presente	Los interlocutores tiene diferencias de opiniÃ³n y no les importa si molestan o insultan al otro
Spanish	Spanish	18 - 25	Mujer	Entiendo lo suficiente como para mantener una conversaciÃ�	Lo entiendo con fluidez	Los interlocutores estÃ¡n de acuerdo entre sÃ­	Los interlocutores no estÃ¡n realmente preocupados por el tema de conversaciÃ³n, sino que sÃ³lo estÃ¡n pasando tiemp	Uno de los interlocutores estÃ¡ tratando de molestar a la otra persona de manera intencional y maliciosa	Un interlocutor dice que estÃ¡n de acuerdo, pero mienten: lo que dicen es diferente de lo que piensan.	Los interlocutores tiene diferencias de opiniÃ³n y no les importa si molestan o insultan al otro	Los interlocutores tiene diferencias de opiniÃ³n y no les importa si molestan o insultan al otro	Los interlocutores no estÃ¡n realmente preocupados por el tema de conversaciÃ³n, sino que sÃ³lo estÃ¡n pasando tiemp	Los interlocutores tiene diferencias de opiniÃ³n y no les importa si molestan o insultan al otro	Los interlocutores no estÃ¡n realmente preocupados por el tema de conversaciÃ³n, sino que sÃ³lo estÃ¡n pasando tiemp	Los interlocutores se estÃ¡n tomando el pelo el uno al otro en broma, pero no tienen intenciÃ³n de molestarse	Los interlocutores tienen opiniones diferentes entre sÃ­, pero desean mantener una buena relaciÃ³n	Los interlocutores estÃ¡n de acuerdo entre sÃ­	Los interlocutores se estÃ¡n tomando el pelo el uno al otro en broma, pero no tienen intenciÃ³n de molestarse	Los interlocutores no estÃ¡n realmente preocupados por el tema de conversaciÃ³n, sino que sÃ³lo estÃ¡n pasando tiemp	Los interlocutores tienen opiniones diferentes entre sÃ­, pero desean mantener una buena relaciÃ³n	Uno de los interlocutores estÃ¡ tratando de molestar a la otra persona de manera intencional y maliciosa	Los interlocutores no estÃ¡n realmente preocupados por el tema de conversaciÃ³n, sino que sÃ³lo estÃ¡n pasando tiemp	Los interlocutores tienen opiniones diferentes entre sÃ­, pero desean mantener una buena relaciÃ³n	Los interlocutores no estÃ¡n realmente preocupados por el tema de conversaciÃ³n, sino que sÃ³lo estÃ¡n pasando tiemp	Los interlocutores se estÃ¡n tomando el pelo el uno al otro en broma, pero no tienen intenciÃ³n de molestarse	Uno de los interlocutores estÃ¡ tratando de molestar a la otra persona de manera intencional y maliciosa	Los interlocutores tiene diferencias de opiniÃ³n y no les importa si molestan o insultan al otro	Los interlocutores tienen opiniones diferentes entre sÃ­, pero desean mantener una buena relaciÃ³n	Los interlocutores tiene diferencias de opiniÃ³n y no les importa si molestan o insultan al otro
Spanish	Spanish	18 - 25	Hombre	Lo entiendo con fluidez	Lo entiendo con fluidez	Los interlocutores no estÃ¡n realmente preocupados por el tema de conversaciÃ³n, sino que sÃ³lo estÃ¡n pasando tiemp	Los interlocutores no estÃ¡n realmente preocupados por el tema de conversaciÃ³n, sino que sÃ³lo estÃ¡n pasando tiemp	Los interlocutores tienen opiniones diferentes entre sÃ­, pero desean mantener una buena relaciÃ³n	Los interlocutores tienen opiniones diferentes entre sÃ­, pero desean mantener una buena relaciÃ³n	Los interlocutores tienen opiniones diferentes entre sÃ­, pero desean mantener una buena relaciÃ³n	Los interlocutores tiene diferencias de opiniÃ³n y no les importa si molestan o insultan al otro	Los interlocutores estÃ¡n de acuerdo entre sÃ­	Un interlocutor dice que estÃ¡n de acuerdo, pero mienten: lo que dicen es diferente de lo que piensan.	Los interlocutores se estÃ¡n tomando el pelo el uno al otro en broma, pero no tienen intenciÃ³n de molestarse	Los interlocutores tienen opiniones diferentes entre sÃ­, pero desean mantener una buena relaciÃ³n	Los interlocutores hablan maliciosamente de alguien que no estÃ¡ presente	Uno de los interlocutores estÃ¡ tratando de molestar a la otra persona de manera intencional y maliciosa	Uno de los interlocutores estÃ¡ tratando de molestar a la otra persona de manera intencional y maliciosa	Uno de los interlocutores estÃ¡ tratando de molestar a la otra persona de manera intencional y maliciosa	Los interlocutores tiene diferencias de opiniÃ³n y no les importa si molestan o insultan al otro	Los interlocutores tiene diferencias de opiniÃ³n y no les importa si molestan o insultan al otro	Los interlocutores no estÃ¡n realmente preocupados por el tema de conversaciÃ³n, sino que sÃ³lo estÃ¡n pasando tiemp	Los interlocutores tienen opiniones diferentes entre sÃ­, pero desean mantener una buena relaciÃ³n	Los interlocutores se estÃ¡n tomando el pelo el uno al otro en broma, pero no tienen intenciÃ³n de molestarse	Los interlocutores se estÃ¡n tomando el pelo el uno al otro en broma, pero no tienen intenciÃ³n de molestarse	Los interlocutores tiene diferencias de opiniÃ³n y no les importa si molestan o insultan al otro	Uno de los interlocutores estÃ¡ tratando de molestar a la otra persona de manera intencional y maliciosa	Los interlocutores hablan maliciosamente de alguien que no estÃ¡ presente	Los interlocutores tiene diferencias de opiniÃ³n y no les importa si molestan o insultan al otro
Spanish	English	18 - 25	Mujer	Puedo entender una conversaciÃ³n cuando se habla despacio	Lo entiendo con fluidez	Los interlocutores se estÃ¡n tomando el pelo el uno al otro en broma, pero no tienen intenciÃ³n de molestarse	Los interlocutores no estÃ¡n realmente preocupados por el tema de conversaciÃ³n, sino que sÃ³lo estÃ¡n pasando tiemp	Un interlocutor dice que estÃ¡n de acuerdo, pero mienten: lo que dicen es diferente de lo que piensan.	Uno de los interlocutores estÃ¡ tratando de molestar a la otra persona de manera intencional y maliciosa	Los interlocutores estÃ¡n de acuerdo entre sÃ­	Los interlocutores tiene diferencias de opiniÃ³n y no les importa si molestan o insultan al otro	Los interlocutores se estÃ¡n tomando el pelo el uno al otro en broma, pero no tienen intenciÃ³n de molestarse	Los interlocutores tiene diferencias de opiniÃ³n y no les importa si molestan o insultan al otro	Uno de los interlocutores estÃ¡ tratando de molestar a la otra persona de manera intencional y maliciosa	Uno de los interlocutores estÃ¡ tratando de molestar a la otra persona de manera intencional y maliciosa	Los interlocutores se estÃ¡n tomando el pelo el uno al otro en broma, pero no tienen intenciÃ³n de molestarse	Los interlocutores tienen opiniones diferentes entre sÃ­, pero desean mantener una buena relaciÃ³n	Los interlocutores hablan maliciosamente de alguien que no estÃ¡ presente	Los interlocutores tiene diferencias de opiniÃ³n y no les importa si molestan o insultan al otro	Los interlocutores no estÃ¡n realmente preocupados por el tema de conversaciÃ³n, sino que sÃ³lo estÃ¡n pasando tiemp	Los interlocutores tiene diferencias de opiniÃ³n y no les importa si molestan o insultan al otro	Los interlocutores no estÃ¡n realmente preocupados por el tema de conversaciÃ³n, sino que sÃ³lo estÃ¡n pasando tiemp	Un interlocutor dice que estÃ¡n de acuerdo, pero mienten: lo que dicen es diferente de lo que piensan.	Los interlocutores estÃ¡n de acuerdo entre sÃ­	Un interlocutor dice que estÃ¡n de acuerdo, pero mienten: lo que dicen es diferente de lo que piensan.	Los interlocutores tienen opiniones diferentes entre sÃ­, pero desean mantener una buena relaciÃ³n	Los interlocutores tiene diferencias de opiniÃ³n y no les importa si molestan o insultan al otro	Los interlocutores hablan maliciosamente de alguien que no estÃ¡ presente	Los interlocutores tiene diferencias de opiniÃ³n y no les importa si molestan o insultan al otro
Spanish	English	18 - 25	Hombre	Lo entiendo con fluidez	Lo entiendo con fluidez	Los interlocutores tienen opiniones diferentes entre sÃ­, pero desean mantener una buena relaciÃ³n	Un interlocutor dice que estÃ¡n de acuerdo, pero mienten: lo que dicen es diferente de lo que piensan.	Los interlocutores tiene diferencias de opiniÃ³n y no les importa si molestan o insultan al otro	Uno de los interlocutores estÃ¡ tratando de molestar a la otra persona de manera intencional y maliciosa	Los interlocutores no estÃ¡n realmente preocupados por el tema de conversaciÃ³n, sino que sÃ³lo estÃ¡n pasando tiemp	Los interlocutores tiene diferencias de opiniÃ³n y no les importa si molestan o insultan al otro	Los interlocutores hablan maliciosamente de alguien que no estÃ¡ presente	Los interlocutores tiene diferencias de opiniÃ³n y no les importa si molestan o insultan al otro	Los interlocutores se estÃ¡n tomando el pelo el uno al otro en broma, pero no tienen intenciÃ³n de molestarse	Los interlocutores no estÃ¡n realmente preocupados por el tema de conversaciÃ³n, sino que sÃ³lo estÃ¡n pasando tiemp	Los interlocutores estÃ¡n de acuerdo entre sÃ­	Los interlocutores tienen opiniones diferentes entre sÃ­, pero desean mantener una buena relaciÃ³n	Los interlocutores tiene diferencias de opiniÃ³n y no les importa si molestan o insultan al otro	Uno de los interlocutores estÃ¡ tratando de molestar a la otra persona de manera intencional y maliciosa	Los interlocutores no estÃ¡n realmente preocupados por el tema de conversaciÃ³n, sino que sÃ³lo estÃ¡n pasando tiemp	Los interlocutores se estÃ¡n tomando el pelo el uno al otro en broma, pero no tienen intenciÃ³n de molestarse	Los interlocutores tienen opiniones diferentes entre sÃ­, pero desean mantener una buena relaciÃ³n	Los interlocutores tienen opiniones diferentes entre sÃ­, pero desean mantener una buena relaciÃ³n	Los interlocutores no estÃ¡n realmente preocupados por el tema de conversaciÃ³n, sino que sÃ³lo estÃ¡n pasando tiemp	Los interlocutores se estÃ¡n tomando el pelo el uno al otro en broma, pero no tienen intenciÃ³n de molestarse	Un interlocutor dice que estÃ¡n de acuerdo, pero mienten: lo que dicen es diferente de lo que piensan.	Los interlocutores tiene diferencias de opiniÃ³n y no les importa si molestan o insultan al otro	Los interlocutores hablan maliciosamente de alguien que no estÃ¡ presente	Los interlocutores tiene diferencias de opiniÃ³n y no les importa si molestan o insultan al otro
Spanish	Spanish	18 - 25	Mujer	Entiendo lo suficiente como para mantener una conversaciÃ�	Lo entiendo con fluidez	Los interlocutores no estÃ¡n realmente preocupados por el tema de conversaciÃ³n, sino que sÃ³lo estÃ¡n pasando tiemp	Los interlocutores se estÃ¡n tomando el pelo el uno al otro en broma, pero no tienen intenciÃ³n de molestarse	Los interlocutores tienen opiniones diferentes entre sÃ­, pero desean mantener una buena relaciÃ³n	Los interlocutores no estÃ¡n realmente preocupados por el tema de conversaciÃ³n, sino que sÃ³lo estÃ¡n pasando tiemp	Los interlocutores tienen opiniones diferentes entre sÃ­, pero desean mantener una buena relaciÃ³n	Los interlocutores tienen opiniones diferentes entre sÃ­, pero desean mantener una buena relaciÃ³n	Los interlocutores estÃ¡n de acuerdo entre sÃ­	Los interlocutores se estÃ¡n tomando el pelo el uno al otro en broma, pero no tienen intenciÃ³n de molestarse	Los interlocutores no estÃ¡n realmente preocupados por el tema de conversaciÃ³n, sino que sÃ³lo estÃ¡n pasando tiemp	Los interlocutores se estÃ¡n tomando el pelo el uno al otro en broma, pero no tienen intenciÃ³n de molestarse	Los interlocutores no estÃ¡n realmente preocupados por el tema de conversaciÃ³n, sino que sÃ³lo estÃ¡n pasando tiemp	Los interlocutores no estÃ¡n realmente preocupados por el tema de conversaciÃ³n, sino que sÃ³lo estÃ¡n pasando tiemp	Los interlocutores se estÃ¡n tomando el pelo el uno al otro en broma, pero no tienen intenciÃ³n de molestarse	Los interlocutores se estÃ¡n tomando el pelo el uno al otro en broma, pero no tienen intenciÃ³n de molestarse	Los interlocutores se estÃ¡n tomando el pelo el uno al otro en broma, pero no tienen intenciÃ³n de molestarse	Los interlocutores se estÃ¡n tomando el pelo el uno al otro en broma, pero no tienen intenciÃ³n de molestarse	Los interlocutores no estÃ¡n realmente preocupados por el tema de conversaciÃ³n, sino que sÃ³lo estÃ¡n pasando tiemp	Los interlocutores estÃ¡n de acuerdo entre sÃ­	Los interlocutores estÃ¡n de acuerdo entre sÃ­	Los interlocutores no estÃ¡n realmente preocupados por el tema de conversaciÃ³n, sino que sÃ³lo estÃ¡n pasando tiemp	Los interlocutores tienen opiniones diferentes entre sÃ­, pero desean mantener una buena relaciÃ³n	Los interlocutores tienen opiniones diferentes entre sÃ­, pero desean mantener una buena relaciÃ³n	Los interlocutores estÃ¡n de acuerdo entre sÃ­	Los interlocutores tiene diferencias de opiniÃ³n y no les importa si molestan o insultan al otro
Spanish	English	18 - 25	Hombre	Entiendo lo suficiente como para mantener una conversaciÃ�	Lo entiendo con fluidez	Los interlocutores hablan maliciosamente de alguien que no estÃ¡ presente	Los interlocutores tienen opiniones diferentes entre sÃ­, pero desean mantener una buena relaciÃ³n	Los interlocutores no estÃ¡n realmente preocupados por el tema de conversaciÃ³n, sino que sÃ³lo estÃ¡n pasando tiemp	Los interlocutores se estÃ¡n tomando el pelo el uno al otro en broma, pero no tienen intenciÃ³n de molestarse	Los interlocutores estÃ¡n de acuerdo entre sÃ­	Los interlocutores tiene diferencias de opiniÃ³n y no les importa si molestan o insultan al otro	Los interlocutores se estÃ¡n tomando el pelo el uno al otro en broma, pero no tienen intenciÃ³n de molestarse	Los interlocutores tiene diferencias de opiniÃ³n y no les importa si molestan o insultan al otro	Los interlocutores no estÃ¡n realmente preocupados por el tema de conversaciÃ³n, sino que sÃ³lo estÃ¡n pasando tiemp	Un interlocutor dice que estÃ¡n de acuerdo, pero mienten: lo que dicen es diferente de lo que piensan.	Los interlocutores tienen opiniones diferentes entre sÃ­, pero desean mantener una buena relaciÃ³n	Los interlocutores hablan maliciosamente de alguien que no estÃ¡ presente	Los interlocutores tiene diferencias de opiniÃ³n y no les importa si molestan o insultan al otro	Los interlocutores tiene diferencias de opiniÃ³n y no les importa si molestan o insultan al otro	Los interlocutores se estÃ¡n tomando el pelo el uno al otro en broma, pero no tienen intenciÃ³n de molestarse	Uno de los interlocutores estÃ¡ tratando de molestar a la otra persona de manera intencional y maliciosa	Los interlocutores estÃ¡n de acuerdo entre sÃ­	Los interlocutores tienen opiniones diferentes entre sÃ­, pero desean mantener una buena relaciÃ³n	Los interlocutores estÃ¡n de acuerdo entre sÃ­	Los interlocutores tienen opiniones diferentes entre sÃ­, pero desean mantener una buena relaciÃ³n	Un interlocutor dice que estÃ¡n de acuerdo, pero mienten: lo que dicen es diferente de lo que piensan.	Los interlocutores tiene diferencias de opiniÃ³n y no les importa si molestan o insultan al otro	Los interlocutores se estÃ¡n tomando el pelo el uno al otro en broma, pero no tienen intenciÃ³n de molestarse	Los interlocutores tiene diferencias de opiniÃ³n y no les importa si molestan o insultan al otro
Spanish	Spanish	36 - 40	Hombre	Lo entiendo con fluidez	Lo entiendo con fluidez	Los interlocutores hablan maliciosamente de alguien que no estÃ¡ presente	Los interlocutores no estÃ¡n realmente preocupados por el tema de conversaciÃ³n, sino que sÃ³lo estÃ¡n pasando tiemp	Los interlocutores hablan maliciosamente de alguien que no estÃ¡ presente	Los interlocutores estÃ¡n de acuerdo entre sÃ­	Los interlocutores tienen opiniones diferentes entre sÃ­, pero desean mantener una buena relaciÃ³n	Uno de los interlocutores estÃ¡ tratando de molestar a la otra persona de manera intencional y maliciosa	Los interlocutores estÃ¡n de acuerdo entre sÃ­	Los interlocutores se estÃ¡n tomando el pelo el uno al otro en broma, pero no tienen intenciÃ³n de molestarse	Los interlocutores se estÃ¡n tomando el pelo el uno al otro en broma, pero no tienen intenciÃ³n de molestarse	Los interlocutores tiene diferencias de opiniÃ³n y no les importa si molestan o insultan al otro	Los interlocutores tiene diferencias de opiniÃ³n y no les importa si molestan o insultan al otro	Los interlocutores hablan maliciosamente de alguien que no estÃ¡ presente	Los interlocutores tienen opiniones diferentes entre sÃ­, pero desean mantener una buena relaciÃ³n	Un interlocutor dice que estÃ¡n de acuerdo, pero mienten: lo que dicen es diferente de lo que piensan.	Los interlocutores no estÃ¡n realmente preocupados por el tema de conversaciÃ³n, sino que sÃ³lo estÃ¡n pasando tiemp	Los interlocutores tiene diferencias de opiniÃ³n y no les importa si molestan o insultan al otro	Los interlocutores estÃ¡n de acuerdo entre sÃ­	Los interlocutores tienen opiniones diferentes entre sÃ­, pero desean mantener una buena relaciÃ³n	Los interlocutores no estÃ¡n realmente preocupados por el tema de conversaciÃ³n, sino que sÃ³lo estÃ¡n pasando tiemp	Los interlocutores se estÃ¡n tomando el pelo el uno al otro en broma, pero no tienen intenciÃ³n de molestarse	Uno de los interlocutores estÃ¡ tratando de molestar a la otra persona de manera intencional y maliciosa	Los interlocutores tiene diferencias de opiniÃ³n y no les importa si molestan o insultan al otro	Los interlocutores hablan maliciosamente de alguien que no estÃ¡ presente	Los interlocutores tiene diferencias de opiniÃ³n y no les importa si molestan o insultan al otro
Spanish	English	18 - 25	Mujer	Entiendo lo suficiente como para mantener una conversaciÃ�	Lo entiendo con fluidez	Los interlocutores no estÃ¡n realmente preocupados por el tema de conversaciÃ³n, sino que sÃ³lo estÃ¡n pasando tiemp	Los interlocutores tienen opiniones diferentes entre sÃ­, pero desean mantener una buena relaciÃ³n	Los interlocutores estÃ¡n de acuerdo entre sÃ­	Los interlocutores se estÃ¡n tomando el pelo el uno al otro en broma, pero no tienen intenciÃ³n de molestarse	Los interlocutores estÃ¡n de acuerdo entre sÃ­	Los interlocutores tienen opiniones diferentes entre sÃ­, pero desean mantener una buena relaciÃ³n	Los interlocutores se estÃ¡n tomando el pelo el uno al otro en broma, pero no tienen intenciÃ³n de molestarse	Los interlocutores tiene diferencias de opiniÃ³n y no les importa si molestan o insultan al otro	Los interlocutores tienen opiniones diferentes entre sÃ­, pero desean mantener una buena relaciÃ³n	Los interlocutores tienen opiniones diferentes entre sÃ­, pero desean mantener una buena relaciÃ³n	Los interlocutores tienen opiniones diferentes entre sÃ­, pero desean mantener una buena relaciÃ³n	Uno de los interlocutores estÃ¡ tratando de molestar a la otra persona de manera intencional y maliciosa	Un interlocutor dice que estÃ¡n de acuerdo, pero mienten: lo que dicen es diferente de lo que piensan.	Los interlocutores tiene diferencias de opiniÃ³n y no les importa si molestan o insultan al otro	Los interlocutores no estÃ¡n realmente preocupados por el tema de conversaciÃ³n, sino que sÃ³lo estÃ¡n pasando tiemp	Los interlocutores tiene diferencias de opiniÃ³n y no les importa si molestan o insultan al otro	Los interlocutores no estÃ¡n realmente preocupados por el tema de conversaciÃ³n, sino que sÃ³lo estÃ¡n pasando tiemp	Los interlocutores tienen opiniones diferentes entre sÃ­, pero desean mantener una buena relaciÃ³n	Los interlocutores estÃ¡n de acuerdo entre sÃ­	Un interlocutor dice que estÃ¡n de acuerdo, pero mienten: lo que dicen es diferente de lo que piensan.	Uno de los interlocutores estÃ¡ tratando de molestar a la otra persona de manera intencional y maliciosa	Los interlocutores tiene diferencias de opiniÃ³n y no les importa si molestan o insultan al otro	Los interlocutores hablan maliciosamente de alguien que no estÃ¡ presente	Los interlocutores tiene diferencias de opiniÃ³n y no les importa si molestan o insultan al otro
Spanish	Spanish	18 - 25	Mujer	Entiendo lo suficiente como para mantener una conversaciÃ�	Lo entiendo con fluidez	Los interlocutores no estÃ¡n realmente preocupados por el tema de conversaciÃ³n, sino que sÃ³lo estÃ¡n pasando tiemp	Los interlocutores se estÃ¡n tomando el pelo el uno al otro en broma, pero no tienen intenciÃ³n de molestarse	Los interlocutores tiene diferencias de opiniÃ³n y no les importa si molestan o insultan al otro	Los interlocutores tienen opiniones diferentes entre sÃ­, pero desean mantener una buena relaciÃ³n	Los interlocutores tiene diferencias de opiniÃ³n y no les importa si molestan o insultan al otro	Uno de los interlocutores estÃ¡ tratando de molestar a la otra persona de manera intencional y maliciosa	Los interlocutores no estÃ¡n realmente preocupados por el tema de conversaciÃ³n, sino que sÃ³lo estÃ¡n pasando tiemp	Uno de los interlocutores estÃ¡ tratando de molestar a la otra persona de manera intencional y maliciosa	Uno de los interlocutores estÃ¡ tratando de molestar a la otra persona de manera intencional y maliciosa	Uno de los interlocutores estÃ¡ tratando de molestar a la otra persona de manera intencional y maliciosa	Los interlocutores estÃ¡n de acuerdo entre sÃ­	Los interlocutores tienen opiniones diferentes entre sÃ­, pero desean mantener una buena relaciÃ³n	Uno de los interlocutores estÃ¡ tratando de molestar a la otra persona de manera intencional y maliciosa	Los interlocutores se estÃ¡n tomando el pelo el uno al otro en broma, pero no tienen intenciÃ³n de molestarse	Los interlocutores no estÃ¡n realmente preocupados por el tema de conversaciÃ³n, sino que sÃ³lo estÃ¡n pasando tiemp	Uno de los interlocutores estÃ¡ tratando de molestar a la otra persona de manera intencional y maliciosa	Los interlocutores no estÃ¡n realmente preocupados por el tema de conversaciÃ³n, sino que sÃ³lo estÃ¡n pasando tiemp	Los interlocutores tienen opiniones diferentes entre sÃ­, pero desean mantener una buena relaciÃ³n	Uno de los interlocutores estÃ¡ tratando de molestar a la otra persona de manera intencional y maliciosa	Los interlocutores se estÃ¡n tomando el pelo el uno al otro en broma, pero no tienen intenciÃ³n de molestarse	Los interlocutores tiene diferencias de opiniÃ³n y no les importa si molestan o insultan al otro	Los interlocutores tiene diferencias de opiniÃ³n y no les importa si molestan o insultan al otro	Los interlocutores hablan maliciosamente de alguien que no estÃ¡ presente	Los interlocutores tiene diferencias de opiniÃ³n y no les importa si molestan o insultan al otro
Spanish	Spanish	41 - 45	Hombre	Entiendo lo suficiente como para mantener una conversaciÃ�	Lo entiendo con fluidez	Los interlocutores no estÃ¡n realmente preocupados por el tema de conversaciÃ³n, sino que sÃ³lo estÃ¡n pasando tiemp	Los interlocutores tienen opiniones diferentes entre sÃ­, pero desean mantener una buena relaciÃ³n	Los interlocutores tiene diferencias de opiniÃ³n y no les importa si molestan o insultan al otro	Los interlocutores no estÃ¡n realmente preocupados por el tema de conversaciÃ³n, sino que sÃ³lo estÃ¡n pasando tiemp	Los interlocutores tiene diferencias de opiniÃ³n y no les importa si molestan o insultan al otro	Los interlocutores hablan maliciosamente de alguien que no estÃ¡ presente	Los interlocutores tienen opiniones diferentes entre sÃ­, pero desean mantener una buena relaciÃ³n	Los interlocutores tiene diferencias de opiniÃ³n y no les importa si molestan o insultan al otro	Los interlocutores tienen opiniones diferentes entre sÃ­, pero desean mantener una buena relaciÃ³n	Los interlocutores tienen opiniones diferentes entre sÃ­, pero desean mantener una buena relaciÃ³n	Los interlocutores hablan maliciosamente de alguien que no estÃ¡ presente	Los interlocutores estÃ¡n de acuerdo entre sÃ­	Los interlocutores tiene diferencias de opiniÃ³n y no les importa si molestan o insultan al otro	Uno de los interlocutores estÃ¡ tratando de molestar a la otra persona de manera intencional y maliciosa	Un interlocutor dice que estÃ¡n de acuerdo, pero mienten: lo que dicen es diferente de lo que piensan.	Los interlocutores tiene diferencias de opiniÃ³n y no les importa si molestan o insultan al otro	Los interlocutores no estÃ¡n realmente preocupados por el tema de conversaciÃ³n, sino que sÃ³lo estÃ¡n pasando tiemp	Un interlocutor dice que estÃ¡n de acuerdo, pero mienten: lo que dicen es diferente de lo que piensan.	Los interlocutores no estÃ¡n realmente preocupados por el tema de conversaciÃ³n, sino que sÃ³lo estÃ¡n pasando tiemp	Los interlocutores no estÃ¡n realmente preocupados por el tema de conversaciÃ³n, sino que sÃ³lo estÃ¡n pasando tiemp	Los interlocutores tienen opiniones diferentes entre sÃ­, pero desean mantener una buena relaciÃ³n	Uno de los interlocutores estÃ¡ tratando de molestar a la otra persona de manera intencional y maliciosa	Los interlocutores estÃ¡n de acuerdo entre sÃ­	Los interlocutores tiene diferencias de opiniÃ³n y no les importa si molestan o insultan al otro
Spanish	English	18 - 25	Hombre	Entiendo lo suficiente como para mantener una conversaciÃ�	Lo entiendo con fluidez	Los interlocutores no estÃ¡n realmente preocupados por el tema de conversaciÃ³n, sino que sÃ³lo estÃ¡n pasando tiemp	Un interlocutor dice que estÃ¡n de acuerdo, pero mienten: lo que dicen es diferente de lo que piensan.	Los interlocutores no estÃ¡n realmente preocupados por el tema de conversaciÃ³n, sino que sÃ³lo estÃ¡n pasando tiemp	Los interlocutores no estÃ¡n realmente preocupados por el tema de conversaciÃ³n, sino que sÃ³lo estÃ¡n pasando tiemp	Los interlocutores hablan maliciosamente de alguien que no estÃ¡ presente	Los interlocutores hablan maliciosamente de alguien que no estÃ¡ presente	Los interlocutores estÃ¡n de acuerdo entre sÃ­	Uno de los interlocutores estÃ¡ tratando de molestar a la otra persona de manera intencional y maliciosa	Los interlocutores estÃ¡n de acuerdo entre sÃ­	Los interlocutores tiene diferencias de opiniÃ³n y no les importa si molestan o insultan al otro	Los interlocutores se estÃ¡n tomando el pelo el uno al otro en broma, pero no tienen intenciÃ³n de molestarse	Uno de los interlocutores estÃ¡ tratando de molestar a la otra persona de manera intencional y maliciosa	Los interlocutores se estÃ¡n tomando el pelo el uno al otro en broma, pero no tienen intenciÃ³n de molestarse	Los interlocutores tiene diferencias de opiniÃ³n y no les importa si molestan o insultan al otro	Los interlocutores estÃ¡n de acuerdo entre sÃ­	Los interlocutores tiene diferencias de opiniÃ³n y no les importa si molestan o insultan al otro	Los interlocutores tienen opiniones diferentes entre sÃ­, pero desean mantener una buena relaciÃ³n	Los interlocutores se estÃ¡n tomando el pelo el uno al otro en broma, pero no tienen intenciÃ³n de molestarse	Un interlocutor dice que estÃ¡n de acuerdo, pero mienten: lo que dicen es diferente de lo que piensan.	Un interlocutor dice que estÃ¡n de acuerdo, pero mienten: lo que dicen es diferente de lo que piensan.	Los interlocutores estÃ¡n de acuerdo entre sÃ­	Uno de los interlocutores estÃ¡ tratando de molestar a la otra persona de manera intencional y maliciosa	Los interlocutores no estÃ¡n realmente preocupados por el tema de conversaciÃ³n, sino que sÃ³lo estÃ¡n pasando tiemp	Uno de los interlocutores estÃ¡ tratando de molestar a la otra persona de manera intencional y maliciosa
Spanish	Spanish	18 - 25	Hombre	Entiendo lo suficiente como para mantener una conversaciÃ�	Lo entiendo con fluidez	Los interlocutores tienen opiniones diferentes entre sÃ­, pero desean mantener una buena relaciÃ³n	Los interlocutores hablan maliciosamente de alguien que no estÃ¡ presente	Los interlocutores estÃ¡n de acuerdo entre sÃ­	Los interlocutores se estÃ¡n tomando el pelo el uno al otro en broma, pero no tienen intenciÃ³n de molestarse	Los interlocutores tiene diferencias de opiniÃ³n y no les importa si molestan o insultan al otro	Los interlocutores tienen opiniones diferentes entre sÃ­, pero desean mantener una buena relaciÃ³n	Los interlocutores no estÃ¡n realmente preocupados por el tema de conversaciÃ³n, sino que sÃ³lo estÃ¡n pasando tiemp	Uno de los interlocutores estÃ¡ tratando de molestar a la otra persona de manera intencional y maliciosa	Los interlocutores estÃ¡n de acuerdo entre sÃ­	Los interlocutores no estÃ¡n realmente preocupados por el tema de conversaciÃ³n, sino que sÃ³lo estÃ¡n pasando tiemp	Los interlocutores hablan maliciosamente de alguien que no estÃ¡ presente	Los interlocutores no estÃ¡n realmente preocupados por el tema de conversaciÃ³n, sino que sÃ³lo estÃ¡n pasando tiemp	Un interlocutor dice que estÃ¡n de acuerdo, pero mienten: lo que dicen es diferente de lo que piensan.	Los interlocutores no estÃ¡n realmente preocupados por el tema de conversaciÃ³n, sino que sÃ³lo estÃ¡n pasando tiemp	Los interlocutores estÃ¡n de acuerdo entre sÃ­	Un interlocutor dice que estÃ¡n de acuerdo, pero mienten: lo que dicen es diferente de lo que piensan.	Un interlocutor dice que estÃ¡n de acuerdo, pero mienten: lo que dicen es diferente de lo que piensan.	Los interlocutores no estÃ¡n realmente preocupados por el tema de conversaciÃ³n, sino que sÃ³lo estÃ¡n pasando tiemp	Los interlocutores no estÃ¡n realmente preocupados por el tema de conversaciÃ³n, sino que sÃ³lo estÃ¡n pasando tiemp	Los interlocutores se estÃ¡n tomando el pelo el uno al otro en broma, pero no tienen intenciÃ³n de molestarse	Los interlocutores tienen opiniones diferentes entre sÃ­, pero desean mantener una buena relaciÃ³n	Los interlocutores tiene diferencias de opiniÃ³n y no les importa si molestan o insultan al otro	Los interlocutores hablan maliciosamente de alguien que no estÃ¡ presente	Los interlocutores tiene diferencias de opiniÃ³n y no les importa si molestan o insultan al otro
Spanish	English	18 - 25	Mujer	Puedo entender una conversaciÃ³n cuando se habla despacio	Lo entiendo con fluidez	Los interlocutores no estÃ¡n realmente preocupados por el tema de conversaciÃ³n, sino que sÃ³lo estÃ¡n pasando tiemp	Los interlocutores tiene diferencias de opiniÃ³n y no les importa si molestan o insultan al otro	Los interlocutores estÃ¡n de acuerdo entre sÃ­	Los interlocutores no estÃ¡n realmente preocupados por el tema de conversaciÃ³n, sino que sÃ³lo estÃ¡n pasando tiemp	Los interlocutores se estÃ¡n tomando el pelo el uno al otro en broma, pero no tienen intenciÃ³n de molestarse	Los interlocutores no estÃ¡n realmente preocupados por el tema de conversaciÃ³n, sino que sÃ³lo estÃ¡n pasando tiemp	Los interlocutores se estÃ¡n tomando el pelo el uno al otro en broma, pero no tienen intenciÃ³n de molestarse	Uno de los interlocutores estÃ¡ tratando de molestar a la otra persona de manera intencional y maliciosa	Los interlocutores estÃ¡n de acuerdo entre sÃ­	Los interlocutores no estÃ¡n realmente preocupados por el tema de conversaciÃ³n, sino que sÃ³lo estÃ¡n pasando tiemp	Los interlocutores no estÃ¡n realmente preocupados por el tema de conversaciÃ³n, sino que sÃ³lo estÃ¡n pasando tiemp	Los interlocutores no estÃ¡n realmente preocupados por el tema de conversaciÃ³n, sino que sÃ³lo estÃ¡n pasando tiemp	Los interlocutores se estÃ¡n tomando el pelo el uno al otro en broma, pero no tienen intenciÃ³n de molestarse	Los interlocutores no estÃ¡n realmente preocupados por el tema de conversaciÃ³n, sino que sÃ³lo estÃ¡n pasando tiemp	Los interlocutores tienen opiniones diferentes entre sÃ­, pero desean mantener una buena relaciÃ³n	Los interlocutores se estÃ¡n tomando el pelo el uno al otro en broma, pero no tienen intenciÃ³n de molestarse	Los interlocutores se estÃ¡n tomando el pelo el uno al otro en broma, pero no tienen intenciÃ³n de molestarse	Los interlocutores no estÃ¡n realmente preocupados por el tema de conversaciÃ³n, sino que sÃ³lo estÃ¡n pasando tiemp	Los interlocutores estÃ¡n de acuerdo entre sÃ­	Los interlocutores se estÃ¡n tomando el pelo el uno al otro en broma, pero no tienen intenciÃ³n de molestarse	Los interlocutores no estÃ¡n realmente preocupados por el tema de conversaciÃ³n, sino que sÃ³lo estÃ¡n pasando tiemp	Los interlocutores tiene diferencias de opiniÃ³n y no les importa si molestan o insultan al otro	Los interlocutores se estÃ¡n tomando el pelo el uno al otro en broma, pero no tienen intenciÃ³n de molestarse	Los interlocutores tiene diferencias de opiniÃ³n y no les importa si molestan o insultan al otro
Spanish	Spanish	18 - 25	Hombre	Puedo entender palabras puntuales en una conversaciÃ³n	Lo entiendo con fluidez	Los interlocutores hablan maliciosamente de alguien que no estÃ¡ presente	Los interlocutores no estÃ¡n realmente preocupados por el tema de conversaciÃ³n, sino que sÃ³lo estÃ¡n pasando tiemp	Los interlocutores tiene diferencias de opiniÃ³n y no les importa si molestan o insultan al otro	Los interlocutores estÃ¡n de acuerdo entre sÃ­	Los interlocutores tiene diferencias de opiniÃ³n y no les importa si molestan o insultan al otro	Los interlocutores hablan maliciosamente de alguien que no estÃ¡ presente	Los interlocutores tienen opiniones diferentes entre sÃ­, pero desean mantener una buena relaciÃ³n	Los interlocutores no estÃ¡n realmente preocupados por el tema de conversaciÃ³n, sino que sÃ³lo estÃ¡n pasando tiemp	Los interlocutores estÃ¡n de acuerdo entre sÃ­	Uno de los interlocutores estÃ¡ tratando de molestar a la otra persona de manera intencional y maliciosa	Los interlocutores tienen opiniones diferentes entre sÃ­, pero desean mantener una buena relaciÃ³n	Los interlocutores se estÃ¡n tomando el pelo el uno al otro en broma, pero no tienen intenciÃ³n de molestarse	Uno de los interlocutores estÃ¡ tratando de molestar a la otra persona de manera intencional y maliciosa	Los interlocutores tiene diferencias de opiniÃ³n y no les importa si molestan o insultan al otro	Los interlocutores estÃ¡n de acuerdo entre sÃ­	Uno de los interlocutores estÃ¡ tratando de molestar a la otra persona de manera intencional y maliciosa	Un interlocutor dice que estÃ¡n de acuerdo, pero mienten: lo que dicen es diferente de lo que piensan.	Los interlocutores tienen opiniones diferentes entre sÃ­, pero desean mantener una buena relaciÃ³n	Los interlocutores no estÃ¡n realmente preocupados por el tema de conversaciÃ³n, sino que sÃ³lo estÃ¡n pasando tiemp	Los interlocutores no estÃ¡n realmente preocupados por el tema de conversaciÃ³n, sino que sÃ³lo estÃ¡n pasando tiemp	Un interlocutor dice que estÃ¡n de acuerdo, pero mienten: lo que dicen es diferente de lo que piensan.	Los interlocutores tiene diferencias de opiniÃ³n y no les importa si molestan o insultan al otro	Los interlocutores hablan maliciosamente de alguien que no estÃ¡ presente	Los interlocutores tiene diferencias de opiniÃ³n y no les importa si molestan o insultan al otro
Spanish	English	41 - 45	Hombre	Puedo entender palabras puntuales en una conversaciÃ³n	Lo entiendo con fluidez	Los interlocutores no estÃ¡n realmente preocupados por el tema de conversaciÃ³n, sino que sÃ³lo estÃ¡n pasando tiemp	Los interlocutores no estÃ¡n realmente preocupados por el tema de conversaciÃ³n, sino que sÃ³lo estÃ¡n pasando tiemp	Los interlocutores no estÃ¡n realmente preocupados por el tema de conversaciÃ³n, sino que sÃ³lo estÃ¡n pasando tiemp	Los interlocutores se estÃ¡n tomando el pelo el uno al otro en broma, pero no tienen intenciÃ³n de molestarse	Los interlocutores estÃ¡n de acuerdo entre sÃ­	Los interlocutores hablan maliciosamente de alguien que no estÃ¡ presente	Uno de los interlocutores estÃ¡ tratando de molestar a la otra persona de manera intencional y maliciosa	Los interlocutores tiene diferencias de opiniÃ³n y no les importa si molestan o insultan al otro	Uno de los interlocutores estÃ¡ tratando de molestar a la otra persona de manera intencional y maliciosa	Los interlocutores se estÃ¡n tomando el pelo el uno al otro en broma, pero no tienen intenciÃ³n de molestarse	Los interlocutores hablan maliciosamente de alguien que no estÃ¡ presente	Los interlocutores tienen opiniones diferentes entre sÃ­, pero desean mantener una buena relaciÃ³n	Un interlocutor dice que estÃ¡n de acuerdo, pero mienten: lo que dicen es diferente de lo que piensan.	Un interlocutor dice que estÃ¡n de acuerdo, pero mienten: lo que dicen es diferente de lo que piensan.	Los interlocutores se estÃ¡n tomando el pelo el uno al otro en broma, pero no tienen intenciÃ³n de molestarse	Los interlocutores se estÃ¡n tomando el pelo el uno al otro en broma, pero no tienen intenciÃ³n de molestarse	Los interlocutores estÃ¡n de acuerdo entre sÃ­	Los interlocutores tienen opiniones diferentes entre sÃ­, pero desean mantener una buena relaciÃ³n	Los interlocutores hablan maliciosamente de alguien que no estÃ¡ presente	Los interlocutores no estÃ¡n realmente preocupados por el tema de conversaciÃ³n, sino que sÃ³lo estÃ¡n pasando tiemp	Los interlocutores estÃ¡n de acuerdo entre sÃ­	Uno de los interlocutores estÃ¡ tratando de molestar a la otra persona de manera intencional y maliciosa	Los interlocutores hablan maliciosamente de alguien que no estÃ¡ presente	Los interlocutores tiene diferencias de opiniÃ³n y no les importa si molestan o insultan al otro
Spanish	Spanish	18 - 25	Hombre	Lo entiendo con fluidez	Lo entiendo con fluidez	Los interlocutores tienen opiniones diferentes entre sÃ­, pero desean mantener una buena relaciÃ³n	Los interlocutores tiene diferencias de opiniÃ³n y no les importa si molestan o insultan al otro	Los interlocutores tiene diferencias de opiniÃ³n y no les importa si molestan o insultan al otro	Un interlocutor dice que estÃ¡n de acuerdo, pero mienten: lo que dicen es diferente de lo que piensan.	Los interlocutores tiene diferencias de opiniÃ³n y no les importa si molestan o insultan al otro	Los interlocutores tienen opiniones diferentes entre sÃ­, pero desean mantener una buena relaciÃ³n	Los interlocutores tienen opiniones diferentes entre sÃ­, pero desean mantener una buena relaciÃ³n	Los interlocutores se estÃ¡n tomando el pelo el uno al otro en broma, pero no tienen intenciÃ³n de molestarse	Un interlocutor dice que estÃ¡n de acuerdo, pero mienten: lo que dicen es diferente de lo que piensan.	Los interlocutores se estÃ¡n tomando el pelo el uno al otro en broma, pero no tienen intenciÃ³n de molestarse	Los interlocutores estÃ¡n de acuerdo entre sÃ­	Los interlocutores tiene diferencias de opiniÃ³n y no les importa si molestan o insultan al otro	Los interlocutores estÃ¡n de acuerdo entre sÃ­	Los interlocutores tiene diferencias de opiniÃ³n y no les importa si molestan o insultan al otro	Los interlocutores tiene diferencias de opiniÃ³n y no les importa si molestan o insultan al otro	Los interlocutores tiene diferencias de opiniÃ³n y no les importa si molestan o insultan al otro	Los interlocutores no estÃ¡n realmente preocupados por el tema de conversaciÃ³n, sino que sÃ³lo estÃ¡n pasando tiemp	Los interlocutores tienen opiniones diferentes entre sÃ­, pero desean mantener una buena relaciÃ³n	Los interlocutores estÃ¡n de acuerdo entre sÃ­	Los interlocutores se estÃ¡n tomando el pelo el uno al otro en broma, pero no tienen intenciÃ³n de molestarse	Los interlocutores tienen opiniones diferentes entre sÃ­, pero desean mantener una buena relaciÃ³n	Los interlocutores hablan maliciosamente de alguien que no estÃ¡ presente	Los interlocutores estÃ¡n de acuerdo entre sÃ­	Los interlocutores tiene diferencias de opiniÃ³n y no les importa si molestan o insultan al otro
Spanish	English	26 - 30	Mujer	Entiendo lo suficiente como para mantener una conversaciÃ�	Lo entiendo con fluidez	Los interlocutores tienen opiniones diferentes entre sÃ­, pero desean mantener una buena relaciÃ³n	Los interlocutores hablan maliciosamente de alguien que no estÃ¡ presente	Los interlocutores estÃ¡n de acuerdo entre sÃ­	Los interlocutores no estÃ¡n realmente preocupados por el tema de conversaciÃ³n, sino que sÃ³lo estÃ¡n pasando tiemp	Los interlocutores estÃ¡n de acuerdo entre sÃ­	Los interlocutores tiene diferencias de opiniÃ³n y no les importa si molestan o insultan al otro	Los interlocutores se estÃ¡n tomando el pelo el uno al otro en broma, pero no tienen intenciÃ³n de molestarse	Los interlocutores se estÃ¡n tomando el pelo el uno al otro en broma, pero no tienen intenciÃ³n de molestarse	Los interlocutores hablan maliciosamente de alguien que no estÃ¡ presente	Los interlocutores estÃ¡n de acuerdo entre sÃ­	Los interlocutores no estÃ¡n realmente preocupados por el tema de conversaciÃ³n, sino que sÃ³lo estÃ¡n pasando tiemp	Los interlocutores tiene diferencias de opiniÃ³n y no les importa si molestan o insultan al otro	Los interlocutores se estÃ¡n tomando el pelo el uno al otro en broma, pero no tienen intenciÃ³n de molestarse	Los interlocutores tiene diferencias de opiniÃ³n y no les importa si molestan o insultan al otro	Uno de los interlocutores estÃ¡ tratando de molestar a la otra persona de manera intencional y maliciosa	Los interlocutores tiene diferencias de opiniÃ³n y no les importa si molestan o insultan al otro	Los interlocutores tienen opiniones diferentes entre sÃ­, pero desean mantener una buena relaciÃ³n	Los interlocutores tienen opiniones diferentes entre sÃ­, pero desean mantener una buena relaciÃ³n	Los interlocutores estÃ¡n de acuerdo entre sÃ­	Los interlocutores se estÃ¡n tomando el pelo el uno al otro en broma, pero no tienen intenciÃ³n de molestarse	Los interlocutores hablan maliciosamente de alguien que no estÃ¡ presente	Uno de los interlocutores estÃ¡ tratando de molestar a la otra persona de manera intencional y maliciosa	Los interlocutores no estÃ¡n realmente preocupados por el tema de conversaciÃ³n, sino que sÃ³lo estÃ¡n pasando tiemp	Los interlocutores tiene diferencias de opiniÃ³n y no les importa si molestan o insultan al otro
Spanish	Spanish	18 - 25	Mujer	Entiendo lo suficiente como para mantener una conversaciÃ�	Lo entiendo con fluidez	Uno de los interlocutores estÃ¡ tratando de molestar a la otra persona de manera intencional y maliciosa	Uno de los interlocutores estÃ¡ tratando de molestar a la otra persona de manera intencional y maliciosa	Los interlocutores se estÃ¡n tomando el pelo el uno al otro en broma, pero no tienen intenciÃ³n de molestarse	Los interlocutores estÃ¡n de acuerdo entre sÃ­	Los interlocutores tiene diferencias de opiniÃ³n y no les importa si molestan o insultan al otro	Un interlocutor dice que estÃ¡n de acuerdo, pero mienten: lo que dicen es diferente de lo que piensan.	Los interlocutores tienen opiniones diferentes entre sÃ­, pero desean mantener una buena relaciÃ³n	Los interlocutores tiene diferencias de opiniÃ³n y no les importa si molestan o insultan al otro	Los interlocutores estÃ¡n de acuerdo entre sÃ­	Los interlocutores no estÃ¡n realmente preocupados por el tema de conversaciÃ³n, sino que sÃ³lo estÃ¡n pasando tiemp	Los interlocutores estÃ¡n de acuerdo entre sÃ­	Los interlocutores estÃ¡n de acuerdo entre sÃ­	Los interlocutores tiene diferencias de opiniÃ³n y no les importa si molestan o insultan al otro	Uno de los interlocutores estÃ¡ tratando de molestar a la otra persona de manera intencional y maliciosa	Uno de los interlocutores estÃ¡ tratando de molestar a la otra persona de manera intencional y maliciosa	Los interlocutores tiene diferencias de opiniÃ³n y no les importa si molestan o insultan al otro	Los interlocutores tienen opiniones diferentes entre sÃ­, pero desean mantener una buena relaciÃ³n	Los interlocutores tienen opiniones diferentes entre sÃ­, pero desean mantener una buena relaciÃ³n	Los interlocutores se estÃ¡n tomando el pelo el uno al otro en broma, pero no tienen intenciÃ³n de molestarse	Los interlocutores hablan maliciosamente de alguien que no estÃ¡ presente	Un interlocutor dice que estÃ¡n de acuerdo, pero mienten: lo que dicen es diferente de lo que piensan.	Los interlocutores tiene diferencias de opiniÃ³n y no les importa si molestan o insultan al otro	Los interlocutores estÃ¡n de acuerdo entre sÃ­	Los interlocutores tiene diferencias de opiniÃ³n y no les importa si molestan o insultan al otro
Spanish	English	26 - 30	Hombre	Puedo entender una conversaciÃ³n cuando se habla despacio	Lo entiendo con fluidez	Los interlocutores se estÃ¡n tomando el pelo el uno al otro en broma, pero no tienen intenciÃ³n de molestarse	Los interlocutores no estÃ¡n realmente preocupados por el tema de conversaciÃ³n, sino que sÃ³lo estÃ¡n pasando tiemp	Uno de los interlocutores estÃ¡ tratando de molestar a la otra persona de manera intencional y maliciosa	Uno de los interlocutores estÃ¡ tratando de molestar a la otra persona de manera intencional y maliciosa	Los interlocutores estÃ¡n de acuerdo entre sÃ­	Los interlocutores no estÃ¡n realmente preocupados por el tema de conversaciÃ³n, sino que sÃ³lo estÃ¡n pasando tiemp	Los interlocutores hablan maliciosamente de alguien que no estÃ¡ presente	Uno de los interlocutores estÃ¡ tratando de molestar a la otra persona de manera intencional y maliciosa	Los interlocutores estÃ¡n de acuerdo entre sÃ­	Los interlocutores se estÃ¡n tomando el pelo el uno al otro en broma, pero no tienen intenciÃ³n de molestarse	Los interlocutores estÃ¡n de acuerdo entre sÃ­	Un interlocutor dice que estÃ¡n de acuerdo, pero mienten: lo que dicen es diferente de lo que piensan.	Los interlocutores no estÃ¡n realmente preocupados por el tema de conversaciÃ³n, sino que sÃ³lo estÃ¡n pasando tiemp	Los interlocutores estÃ¡n de acuerdo entre sÃ­	Los interlocutores no estÃ¡n realmente preocupados por el tema de conversaciÃ³n, sino que sÃ³lo estÃ¡n pasando tiemp	Los interlocutores se estÃ¡n tomando el pelo el uno al otro en broma, pero no tienen intenciÃ³n de molestarse	Los interlocutores se estÃ¡n tomando el pelo el uno al otro en broma, pero no tienen intenciÃ³n de molestarse	Un interlocutor dice que estÃ¡n de acuerdo, pero mienten: lo que dicen es diferente de lo que piensan.	Los interlocutores estÃ¡n de acuerdo entre sÃ­	Los interlocutores tienen opiniones diferentes entre sÃ­, pero desean mantener una buena relaciÃ³n	Los interlocutores no estÃ¡n realmente preocupados por el tema de conversaciÃ³n, sino que sÃ³lo estÃ¡n pasando tiemp	Los interlocutores tienen opiniones diferentes entre sÃ­, pero desean mantener una buena relaciÃ³n	Un interlocutor dice que estÃ¡n de acuerdo, pero mienten: lo que dicen es diferente de lo que piensan.	Los interlocutores estÃ¡n de acuerdo entre sÃ­
Spanish	Spanish	18 - 25	Mujer	Entiendo lo suficiente como para mantener una conversaciÃ�	Lo entiendo con fluidez	Los interlocutores tienen opiniones diferentes entre sÃ­, pero desean mantener una buena relaciÃ³n	Los interlocutores tienen opiniones diferentes entre sÃ­, pero desean mantener una buena relaciÃ³n	Los interlocutores estÃ¡n de acuerdo entre sÃ­	Los interlocutores tiene diferencias de opiniÃ³n y no les importa si molestan o insultan al otro	Los interlocutores tiene diferencias de opiniÃ³n y no les importa si molestan o insultan al otro	Uno de los interlocutores estÃ¡ tratando de molestar a la otra persona de manera intencional y maliciosa	Los interlocutores hablan maliciosamente de alguien que no estÃ¡ presente	Uno de los interlocutores estÃ¡ tratando de molestar a la otra persona de manera intencional y maliciosa	Los interlocutores no estÃ¡n realmente preocupados por el tema de conversaciÃ³n, sino que sÃ³lo estÃ¡n pasando tiemp	Los interlocutores estÃ¡n de acuerdo entre sÃ­	Los interlocutores estÃ¡n de acuerdo entre sÃ­	Los interlocutores tiene diferencias de opiniÃ³n y no les importa si molestan o insultan al otro	Los interlocutores tienen opiniones diferentes entre sÃ­, pero desean mantener una buena relaciÃ³n	Los interlocutores tienen opiniones diferentes entre sÃ­, pero desean mantener una buena relaciÃ³n	Uno de los interlocutores estÃ¡ tratando de molestar a la otra persona de manera intencional y maliciosa	Los interlocutores tiene diferencias de opiniÃ³n y no les importa si molestan o insultan al otro	Los interlocutores no estÃ¡n realmente preocupados por el tema de conversaciÃ³n, sino que sÃ³lo estÃ¡n pasando tiemp	Los interlocutores tienen opiniones diferentes entre sÃ­, pero desean mantener una buena relaciÃ³n	Los interlocutores estÃ¡n de acuerdo entre sÃ­	Uno de los interlocutores estÃ¡ tratando de molestar a la otra persona de manera intencional y maliciosa	Los interlocutores tienen opiniones diferentes entre sÃ­, pero desean mantener una buena relaciÃ³n	Los interlocutores tiene diferencias de opiniÃ³n y no les importa si molestan o insultan al otro	Los interlocutores hablan maliciosamente de alguien que no estÃ¡ presente	Los interlocutores tiene diferencias de opiniÃ³n y no les importa si molestan o insultan al otro
Spanish	English	18 - 25	Hombre	Puedo entender una conversaciÃ³n cuando se habla despacio	Lo entiendo con fluidez	Los interlocutores se estÃ¡n tomando el pelo el uno al otro en broma, pero no tienen intenciÃ³n de molestarse	Los interlocutores estÃ¡n de acuerdo entre sÃ­	Un interlocutor dice que estÃ¡n de acuerdo, pero mienten: lo que dicen es diferente de lo que piensan.	Los interlocutores estÃ¡n de acuerdo entre sÃ­	Los interlocutores se estÃ¡n tomando el pelo el uno al otro en broma, pero no tienen intenciÃ³n de molestarse	Los interlocutores tienen opiniones diferentes entre sÃ­, pero desean mantener una buena relaciÃ³n	Los interlocutores tiene diferencias de opiniÃ³n y no les importa si molestan o insultan al otro	Los interlocutores se estÃ¡n tomando el pelo el uno al otro en broma, pero no tienen intenciÃ³n de molestarse	Los interlocutores estÃ¡n de acuerdo entre sÃ­	Los interlocutores tiene diferencias de opiniÃ³n y no les importa si molestan o insultan al otro	Uno de los interlocutores estÃ¡ tratando de molestar a la otra persona de manera intencional y maliciosa	Los interlocutores hablan maliciosamente de alguien que no estÃ¡ presente	Los interlocutores tienen opiniones diferentes entre sÃ­, pero desean mantener una buena relaciÃ³n	Los interlocutores tiene diferencias de opiniÃ³n y no les importa si molestan o insultan al otro	Los interlocutores se estÃ¡n tomando el pelo el uno al otro en broma, pero no tienen intenciÃ³n de molestarse	Los interlocutores no estÃ¡n realmente preocupados por el tema de conversaciÃ³n, sino que sÃ³lo estÃ¡n pasando tiemp	Los interlocutores estÃ¡n de acuerdo entre sÃ­	Los interlocutores hablan maliciosamente de alguien que no estÃ¡ presente	Los interlocutores se estÃ¡n tomando el pelo el uno al otro en broma, pero no tienen intenciÃ³n de molestarse	Los interlocutores se estÃ¡n tomando el pelo el uno al otro en broma, pero no tienen intenciÃ³n de molestarse	Los interlocutores tiene diferencias de opiniÃ³n y no les importa si molestan o insultan al otro	Los interlocutores tienen opiniones diferentes entre sÃ­, pero desean mantener una buena relaciÃ³n	Los interlocutores tienen opiniones diferentes entre sÃ­, pero desean mantener una buena relaciÃ³n	Los interlocutores tienen opiniones diferentes entre sÃ­, pero desean mantener una buena relaciÃ³n
Spanish	Spanish	18 - 25	Hombre	Puedo entender palabras puntuales en una conversaciÃ³n	Lo entiendo con fluidez	Los interlocutores no estÃ¡n realmente preocupados por el tema de conversaciÃ³n, sino que sÃ³lo estÃ¡n pasando tiemp	Los interlocutores no estÃ¡n realmente preocupados por el tema de conversaciÃ³n, sino que sÃ³lo estÃ¡n pasando tiemp	Los interlocutores hablan maliciosamente de alguien que no estÃ¡ presente	Los interlocutores no estÃ¡n realmente preocupados por el tema de conversaciÃ³n, sino que sÃ³lo estÃ¡n pasando tiemp	Los interlocutores tienen opiniones diferentes entre sÃ­, pero desean mantener una buena relaciÃ³n	Los interlocutores tiene diferencias de opiniÃ³n y no les importa si molestan o insultan al otro	Los interlocutores tienen opiniones diferentes entre sÃ­, pero desean mantener una buena relaciÃ³n	Los interlocutores tiene diferencias de opiniÃ³n y no les importa si molestan o insultan al otro	Los interlocutores tienen opiniones diferentes entre sÃ­, pero desean mantener una buena relaciÃ³n	Los interlocutores estÃ¡n de acuerdo entre sÃ­	Los interlocutores no estÃ¡n realmente preocupados por el tema de conversaciÃ³n, sino que sÃ³lo estÃ¡n pasando tiemp	Los interlocutores tienen opiniones diferentes entre sÃ­, pero desean mantener una buena relaciÃ³n	Los interlocutores hablan maliciosamente de alguien que no estÃ¡ presente	Uno de los interlocutores estÃ¡ tratando de molestar a la otra persona de manera intencional y maliciosa	Los interlocutores tienen opiniones diferentes entre sÃ­, pero desean mantener una buena relaciÃ³n	Los interlocutores tiene diferencias de opiniÃ³n y no les importa si molestan o insultan al otro	Los interlocutores no estÃ¡n realmente preocupados por el tema de conversaciÃ³n, sino que sÃ³lo estÃ¡n pasando tiemp	Los interlocutores tienen opiniones diferentes entre sÃ­, pero desean mantener una buena relaciÃ³n	Los interlocutores no estÃ¡n realmente preocupados por el tema de conversaciÃ³n, sino que sÃ³lo estÃ¡n pasando tiemp	Los interlocutores se estÃ¡n tomando el pelo el uno al otro en broma, pero no tienen intenciÃ³n de molestarse	Los interlocutores estÃ¡n de acuerdo entre sÃ­	Uno de los interlocutores estÃ¡ tratando de molestar a la otra persona de manera intencional y maliciosa	Los interlocutores hablan maliciosamente de alguien que no estÃ¡ presente	Los interlocutores tiene diferencias de opiniÃ³n y no les importa si molestan o insultan al otro
Spanish	English	46 - 50	Otro	Lo entiendo con fluidez	Lo entiendo con fluidez	Los interlocutores hablan maliciosamente de alguien que no estÃ¡ presente	Los interlocutores se estÃ¡n tomando el pelo el uno al otro en broma, pero no tienen intenciÃ³n de molestarse	Uno de los interlocutores estÃ¡ tratando de molestar a la otra persona de manera intencional y maliciosa	Los interlocutores hablan maliciosamente de alguien que no estÃ¡ presente	Los interlocutores estÃ¡n de acuerdo entre sÃ­	Los interlocutores hablan maliciosamente de alguien que no estÃ¡ presente	Los interlocutores tiene diferencias de opiniÃ³n y no les importa si molestan o insultan al otro	Los interlocutores estÃ¡n de acuerdo entre sÃ­	Los interlocutores tiene diferencias de opiniÃ³n y no les importa si molestan o insultan al otro	Los interlocutores tiene diferencias de opiniÃ³n y no les importa si molestan o insultan al otro	Un interlocutor dice que estÃ¡n de acuerdo, pero mienten: lo que dicen es diferente de lo que piensan.	Uno de los interlocutores estÃ¡ tratando de molestar a la otra persona de manera intencional y maliciosa	Los interlocutores no estÃ¡n realmente preocupados por el tema de conversaciÃ³n, sino que sÃ³lo estÃ¡n pasando tiemp	Los interlocutores no estÃ¡n realmente preocupados por el tema de conversaciÃ³n, sino que sÃ³lo estÃ¡n pasando tiemp	Los interlocutores hablan maliciosamente de alguien que no estÃ¡ presente	Un interlocutor dice que estÃ¡n de acuerdo, pero mienten: lo que dicen es diferente de lo que piensan.	Los interlocutores estÃ¡n de acuerdo entre sÃ­	Los interlocutores no estÃ¡n realmente preocupados por el tema de conversaciÃ³n, sino que sÃ³lo estÃ¡n pasando tiemp	Los interlocutores hablan maliciosamente de alguien que no estÃ¡ presente	Los interlocutores no estÃ¡n realmente preocupados por el tema de conversaciÃ³n, sino que sÃ³lo estÃ¡n pasando tiemp	Los interlocutores tiene diferencias de opiniÃ³n y no les importa si molestan o insultan al otro	Los interlocutores hablan maliciosamente de alguien que no estÃ¡ presente	Los interlocutores tiene diferencias de opiniÃ³n y no les importa si molestan o insultan al otro	Los interlocutores tiene diferencias de opiniÃ³n y no les importa si molestan o insultan al otro
Spanish	Spanish	56 - 60	Hombre	Lo entiendo con fluidez	Lo entiendo con fluidez	Un interlocutor dice que estÃ¡n de acuerdo, pero mienten: lo que dicen es diferente de lo que piensan.	Un interlocutor dice que estÃ¡n de acuerdo, pero mienten: lo que dicen es diferente de lo que piensan.	Un interlocutor dice que estÃ¡n de acuerdo, pero mienten: lo que dicen es diferente de lo que piensan.	Los interlocutores hablan maliciosamente de alguien que no estÃ¡ presente	Los interlocutores hablan maliciosamente de alguien que no estÃ¡ presente	Los interlocutores tienen opiniones diferentes entre sÃ­, pero desean mantener una buena relaciÃ³n	Los interlocutores tienen opiniones diferentes entre sÃ­, pero desean mantener una buena relaciÃ³n	Los interlocutores tiene diferencias de opiniÃ³n y no les importa si molestan o insultan al otro	Los interlocutores se estÃ¡n tomando el pelo el uno al otro en broma, pero no tienen intenciÃ³n de molestarse	Los interlocutores se estÃ¡n tomando el pelo el uno al otro en broma, pero no tienen intenciÃ³n de molestarse	Los interlocutores se estÃ¡n tomando el pelo el uno al otro en broma, pero no tienen intenciÃ³n de molestarse	Los interlocutores no estÃ¡n realmente preocupados por el tema de conversaciÃ³n, sino que sÃ³lo estÃ¡n pasando tiemp	Los interlocutores se estÃ¡n tomando el pelo el uno al otro en broma, pero no tienen intenciÃ³n de molestarse	Los interlocutores no estÃ¡n realmente preocupados por el tema de conversaciÃ³n, sino que sÃ³lo estÃ¡n pasando tiemp	Los interlocutores no estÃ¡n realmente preocupados por el tema de conversaciÃ³n, sino que sÃ³lo estÃ¡n pasando tiemp	Los interlocutores se estÃ¡n tomando el pelo el uno al otro en broma, pero no tienen intenciÃ³n de molestarse	Los interlocutores estÃ¡n de acuerdo entre sÃ­	Los interlocutores estÃ¡n de acuerdo entre sÃ­	Los interlocutores tienen opiniones diferentes entre sÃ­, pero desean mantener una buena relaciÃ³n	Los interlocutores estÃ¡n de acuerdo entre sÃ­	Uno de los interlocutores estÃ¡ tratando de molestar a la otra persona de manera intencional y maliciosa	Los interlocutores tiene diferencias de opiniÃ³n y no les importa si molestan o insultan al otro	Los interlocutores tienen opiniones diferentes entre sÃ­, pero desean mantener una buena relaciÃ³n	Los interlocutores tiene diferencias de opiniÃ³n y no les importa si molestan o insultan al otro
Spanish	English	46 - 50	Otro	Lo entiendo con fluidez	Lo entiendo con fluidez	Los interlocutores tiene diferencias de opiniÃ³n y no les importa si molestan o insultan al otro	Los interlocutores estÃ¡n de acuerdo entre sÃ­	Uno de los interlocutores estÃ¡ tratando de molestar a la otra persona de manera intencional y maliciosa	Los interlocutores hablan maliciosamente de alguien que no estÃ¡ presente	Los interlocutores tienen opiniones diferentes entre sÃ­, pero desean mantener una buena relaciÃ³n	Los interlocutores estÃ¡n de acuerdo entre sÃ­	Los interlocutores tienen opiniones diferentes entre sÃ­, pero desean mantener una buena relaciÃ³n	Los interlocutores estÃ¡n de acuerdo entre sÃ­	Los interlocutores hablan maliciosamente de alguien que no estÃ¡ presente	Un interlocutor dice que estÃ¡n de acuerdo, pero mienten: lo que dicen es diferente de lo que piensan.	Los interlocutores hablan maliciosamente de alguien que no estÃ¡ presente	Los interlocutores hablan maliciosamente de alguien que no estÃ¡ presente	Los interlocutores no estÃ¡n realmente preocupados por el tema de conversaciÃ³n, sino que sÃ³lo estÃ¡n pasando tiemp	Uno de los interlocutores estÃ¡ tratando de molestar a la otra persona de manera intencional y maliciosa	Los interlocutores no estÃ¡n realmente preocupados por el tema de conversaciÃ³n, sino que sÃ³lo estÃ¡n pasando tiemp	Los interlocutores estÃ¡n de acuerdo entre sÃ­	Uno de los interlocutores estÃ¡ tratando de molestar a la otra persona de manera intencional y maliciosa	Los interlocutores tiene diferencias de opiniÃ³n y no les importa si molestan o insultan al otro	Los interlocutores tiene diferencias de opiniÃ³n y no les importa si molestan o insultan al otro	Los interlocutores estÃ¡n de acuerdo entre sÃ­	Los interlocutores tiene diferencias de opiniÃ³n y no les importa si molestan o insultan al otro	Los interlocutores estÃ¡n de acuerdo entre sÃ­	Los interlocutores tienen opiniones diferentes entre sÃ­, pero desean mantener una buena relaciÃ³n	Uno de los interlocutores estÃ¡ tratando de molestar a la otra persona de manera intencional y maliciosa
Spanish	Spanish	18 - 25	Mujer	Lo entiendo con fluidez	Lo entiendo con fluidez	Los interlocutores no estÃ¡n realmente preocupados por el tema de conversaciÃ³n, sino que sÃ³lo estÃ¡n pasando tiemp	Los interlocutores hablan maliciosamente de alguien que no estÃ¡ presente	Los interlocutores tiene diferencias de opiniÃ³n y no les importa si molestan o insultan al otro	Los interlocutores hablan maliciosamente de alguien que no estÃ¡ presente	Los interlocutores tiene diferencias de opiniÃ³n y no les importa si molestan o insultan al otro	Los interlocutores tiene diferencias de opiniÃ³n y no les importa si molestan o insultan al otro	Los interlocutores no estÃ¡n realmente preocupados por el tema de conversaciÃ³n, sino que sÃ³lo estÃ¡n pasando tiemp	Los interlocutores se estÃ¡n tomando el pelo el uno al otro en broma, pero no tienen intenciÃ³n de molestarse	Los interlocutores tienen opiniones diferentes entre sÃ­, pero desean mantener una buena relaciÃ³n	Uno de los interlocutores estÃ¡ tratando de molestar a la otra persona de manera intencional y maliciosa	Los interlocutores tienen opiniones diferentes entre sÃ­, pero desean mantener una buena relaciÃ³n	Un interlocutor dice que estÃ¡n de acuerdo, pero mienten: lo que dicen es diferente de lo que piensan.	Los interlocutores tiene diferencias de opiniÃ³n y no les importa si molestan o insultan al otro	Uno de los interlocutores estÃ¡ tratando de molestar a la otra persona de manera intencional y maliciosa	Los interlocutores tienen opiniones diferentes entre sÃ­, pero desean mantener una buena relaciÃ³n	Los interlocutores se estÃ¡n tomando el pelo el uno al otro en broma, pero no tienen intenciÃ³n de molestarse	Los interlocutores no estÃ¡n realmente preocupados por el tema de conversaciÃ³n, sino que sÃ³lo estÃ¡n pasando tiemp	Un interlocutor dice que estÃ¡n de acuerdo, pero mienten: lo que dicen es diferente de lo que piensan.	Los interlocutores no estÃ¡n realmente preocupados por el tema de conversaciÃ³n, sino que sÃ³lo estÃ¡n pasando tiemp	Los interlocutores se estÃ¡n tomando el pelo el uno al otro en broma, pero no tienen intenciÃ³n de molestarse	Los interlocutores tienen opiniones diferentes entre sÃ­, pero desean mantener una buena relaciÃ³n	Uno de los interlocutores estÃ¡ tratando de molestar a la otra persona de manera intencional y maliciosa	Los interlocutores no estÃ¡n realmente preocupados por el tema de conversaciÃ³n, sino que sÃ³lo estÃ¡n pasando tiemp	Los interlocutores tiene diferencias de opiniÃ³n y no les importa si molestan o insultan al otro
Spanish	English	18 - 25	Mujer	Lo entiendo con fluidez	Lo entiendo con fluidez	Los interlocutores se estÃ¡n tomando el pelo el uno al otro en broma, pero no tienen intenciÃ³n de molestarse	Los interlocutores no estÃ¡n realmente preocupados por el tema de conversaciÃ³n, sino que sÃ³lo estÃ¡n pasando tiemp	Los interlocutores no estÃ¡n realmente preocupados por el tema de conversaciÃ³n, sino que sÃ³lo estÃ¡n pasando tiemp	Los interlocutores se estÃ¡n tomando el pelo el uno al otro en broma, pero no tienen intenciÃ³n de molestarse	Los interlocutores estÃ¡n de acuerdo entre sÃ­	Uno de los interlocutores estÃ¡ tratando de molestar a la otra persona de manera intencional y maliciosa	Los interlocutores hablan maliciosamente de alguien que no estÃ¡ presente	Los interlocutores se estÃ¡n tomando el pelo el uno al otro en broma, pero no tienen intenciÃ³n de molestarse	Los interlocutores estÃ¡n de acuerdo entre sÃ­	Los interlocutores tienen opiniones diferentes entre sÃ­, pero desean mantener una buena relaciÃ³n	Los interlocutores tienen opiniones diferentes entre sÃ­, pero desean mantener una buena relaciÃ³n	Un interlocutor dice que estÃ¡n de acuerdo, pero mienten: lo que dicen es diferente de lo que piensan.	Los interlocutores se estÃ¡n tomando el pelo el uno al otro en broma, pero no tienen intenciÃ³n de molestarse	Los interlocutores tienen opiniones diferentes entre sÃ­, pero desean mantener una buena relaciÃ³n	Los interlocutores no estÃ¡n realmente preocupados por el tema de conversaciÃ³n, sino que sÃ³lo estÃ¡n pasando tiemp	Los interlocutores tiene diferencias de opiniÃ³n y no les importa si molestan o insultan al otro	Los interlocutores estÃ¡n de acuerdo entre sÃ­	Los interlocutores hablan maliciosamente de alguien que no estÃ¡ presente	Los interlocutores estÃ¡n de acuerdo entre sÃ­	Un interlocutor dice que estÃ¡n de acuerdo, pero mienten: lo que dicen es diferente de lo que piensan.	Los interlocutores estÃ¡n de acuerdo entre sÃ­	Los interlocutores tiene diferencias de opiniÃ³n y no les importa si molestan o insultan al otro	Los interlocutores se estÃ¡n tomando el pelo el uno al otro en broma, pero no tienen intenciÃ³n de molestarse	Uno de los interlocutores estÃ¡ tratando de molestar a la otra persona de manera intencional y maliciosa
Spanish	Spanish	18 - 25	Mujer	Lo entiendo con fluidez	Lo entiendo con fluidez	Los interlocutores no estÃ¡n realmente preocupados por el tema de conversaciÃ³n, sino que sÃ³lo estÃ¡n pasando tiemp	Los interlocutores estÃ¡n de acuerdo entre sÃ­	Uno de los interlocutores estÃ¡ tratando de molestar a la otra persona de manera intencional y maliciosa	Los interlocutores se estÃ¡n tomando el pelo el uno al otro en broma, pero no tienen intenciÃ³n de molestarse	Los interlocutores tiene diferencias de opiniÃ³n y no les importa si molestan o insultan al otro	Uno de los interlocutores estÃ¡ tratando de molestar a la otra persona de manera intencional y maliciosa	Los interlocutores estÃ¡n de acuerdo entre sÃ­	Los interlocutores se estÃ¡n tomando el pelo el uno al otro en broma, pero no tienen intenciÃ³n de molestarse	Los interlocutores tienen opiniones diferentes entre sÃ­, pero desean mantener una buena relaciÃ³n	Los interlocutores tiene diferencias de opiniÃ³n y no les importa si molestan o insultan al otro	Los interlocutores tiene diferencias de opiniÃ³n y no les importa si molestan o insultan al otro	Uno de los interlocutores estÃ¡ tratando de molestar a la otra persona de manera intencional y maliciosa	Los interlocutores tiene diferencias de opiniÃ³n y no les importa si molestan o insultan al otro	Los interlocutores se estÃ¡n tomando el pelo el uno al otro en broma, pero no tienen intenciÃ³n de molestarse	Los interlocutores hablan maliciosamente de alguien que no estÃ¡ presente	Los interlocutores hablan maliciosamente de alguien que no estÃ¡ presente	Los interlocutores no estÃ¡n realmente preocupados por el tema de conversaciÃ³n, sino que sÃ³lo estÃ¡n pasando tiemp	Los interlocutores tienen opiniones diferentes entre sÃ­, pero desean mantener una buena relaciÃ³n	Los interlocutores estÃ¡n de acuerdo entre sÃ­	Los interlocutores se estÃ¡n tomando el pelo el uno al otro en broma, pero no tienen intenciÃ³n de molestarse	Los interlocutores tiene diferencias de opiniÃ³n y no les importa si molestan o insultan al otro	Los interlocutores tiene diferencias de opiniÃ³n y no les importa si molestan o insultan al otro	Los interlocutores hablan maliciosamente de alguien que no estÃ¡ presente	Los interlocutores tiene diferencias de opiniÃ³n y no les importa si molestan o insultan al otro
Spanish	English	18 - 25	Hombre	Puedo entender palabras puntuales en una conversaciÃ³n	Lo entiendo con fluidez	Uno de los interlocutores estÃ¡ tratando de molestar a la otra persona de manera intencional y maliciosa	Los interlocutores hablan maliciosamente de alguien que no estÃ¡ presente	Los interlocutores tienen opiniones diferentes entre sÃ­, pero desean mantener una buena relaciÃ³n	Un interlocutor dice que estÃ¡n de acuerdo, pero mienten: lo que dicen es diferente de lo que piensan.	Los interlocutores hablan maliciosamente de alguien que no estÃ¡ presente	Los interlocutores tiene diferencias de opiniÃ³n y no les importa si molestan o insultan al otro	Los interlocutores tiene diferencias de opiniÃ³n y no les importa si molestan o insultan al otro	Los interlocutores tienen opiniones diferentes entre sÃ­, pero desean mantener una buena relaciÃ³n	Los interlocutores hablan maliciosamente de alguien que no estÃ¡ presente	Los interlocutores estÃ¡n de acuerdo entre sÃ­	Un interlocutor dice que estÃ¡n de acuerdo, pero mienten: lo que dicen es diferente de lo que piensan.	Uno de los interlocutores estÃ¡ tratando de molestar a la otra persona de manera intencional y maliciosa	Los interlocutores tienen opiniones diferentes entre sÃ­, pero desean mantener una buena relaciÃ³n	Los interlocutores no estÃ¡n realmente preocupados por el tema de conversaciÃ³n, sino que sÃ³lo estÃ¡n pasando tiemp	Un interlocutor dice que estÃ¡n de acuerdo, pero mienten: lo que dicen es diferente de lo que piensan.	Uno de los interlocutores estÃ¡ tratando de molestar a la otra persona de manera intencional y maliciosa	Los interlocutores tienen opiniones diferentes entre sÃ­, pero desean mantener una buena relaciÃ³n	Los interlocutores tienen opiniones diferentes entre sÃ­, pero desean mantener una buena relaciÃ³n	Los interlocutores tiene diferencias de opiniÃ³n y no les importa si molestan o insultan al otro	Los interlocutores tiene diferencias de opiniÃ³n y no les importa si molestan o insultan al otro	Los interlocutores hablan maliciosamente de alguien que no estÃ¡ presente	Los interlocutores tiene diferencias de opiniÃ³n y no les importa si molestan o insultan al otro	Un interlocutor dice que estÃ¡n de acuerdo, pero mienten: lo que dicen es diferente de lo que piensan.	Los interlocutores no estÃ¡n realmente preocupados por el tema de conversaciÃ³n, sino que sÃ³lo estÃ¡n pasando tiemp
Spanish	Spanish	18 - 25	Hombre	Lo entiendo con fluidez	Lo entiendo con fluidez	Los interlocutores tiene diferencias de opiniÃ³n y no les importa si molestan o insultan al otro	Los interlocutores tienen opiniones diferentes entre sÃ­, pero desean mantener una buena relaciÃ³n	Un interlocutor dice que estÃ¡n de acuerdo, pero mienten: lo que dicen es diferente de lo que piensan.	Los interlocutores no estÃ¡n realmente preocupados por el tema de conversaciÃ³n, sino que sÃ³lo estÃ¡n pasando tiemp	Los interlocutores hablan maliciosamente de alguien que no estÃ¡ presente	Los interlocutores tienen opiniones diferentes entre sÃ­, pero desean mantener una buena relaciÃ³n	Los interlocutores hablan maliciosamente de alguien que no estÃ¡ presente	Los interlocutores tiene diferencias de opiniÃ³n y no les importa si molestan o insultan al otro	Los interlocutores no estÃ¡n realmente preocupados por el tema de conversaciÃ³n, sino que sÃ³lo estÃ¡n pasando tiemp	Los interlocutores tienen opiniones diferentes entre sÃ­, pero desean mantener una buena relaciÃ³n	Un interlocutor dice que estÃ¡n de acuerdo, pero mienten: lo que dicen es diferente de lo que piensan.	Un interlocutor dice que estÃ¡n de acuerdo, pero mienten: lo que dicen es diferente de lo que piensan.	Los interlocutores estÃ¡n de acuerdo entre sÃ­	Los interlocutores estÃ¡n de acuerdo entre sÃ­	Los interlocutores tiene diferencias de opiniÃ³n y no les importa si molestan o insultan al otro	Los interlocutores hablan maliciosamente de alguien que no estÃ¡ presente	Los interlocutores estÃ¡n de acuerdo entre sÃ­	Los interlocutores no estÃ¡n realmente preocupados por el tema de conversaciÃ³n, sino que sÃ³lo estÃ¡n pasando tiemp	Los interlocutores estÃ¡n de acuerdo entre sÃ­	Los interlocutores se estÃ¡n tomando el pelo el uno al otro en broma, pero no tienen intenciÃ³n de molestarse	Uno de los interlocutores estÃ¡ tratando de molestar a la otra persona de manera intencional y maliciosa	Los interlocutores tienen opiniones diferentes entre sÃ­, pero desean mantener una buena relaciÃ³n	Los interlocutores estÃ¡n de acuerdo entre sÃ­	Los interlocutores tiene diferencias de opiniÃ³n y no les importa si molestan o insultan al otro
Spanish	English	26 - 30	Mujer	Entiendo lo suficiente como para mantener una conversaciÃ�	Lo entiendo con fluidez	Los interlocutores tienen opiniones diferentes entre sÃ­, pero desean mantener una buena relaciÃ³n	Los interlocutores hablan maliciosamente de alguien que no estÃ¡ presente	Los interlocutores no estÃ¡n realmente preocupados por el tema de conversaciÃ³n, sino que sÃ³lo estÃ¡n pasando tiemp	Uno de los interlocutores estÃ¡ tratando de molestar a la otra persona de manera intencional y maliciosa	Los interlocutores estÃ¡n de acuerdo entre sÃ­	Los interlocutores se estÃ¡n tomando el pelo el uno al otro en broma, pero no tienen intenciÃ³n de molestarse	Los interlocutores tienen opiniones diferentes entre sÃ­, pero desean mantener una buena relaciÃ³n	Los interlocutores tiene diferencias de opiniÃ³n y no les importa si molestan o insultan al otro	Los interlocutores tienen opiniones diferentes entre sÃ­, pero desean mantener una buena relaciÃ³n	Los interlocutores estÃ¡n de acuerdo entre sÃ­	Los interlocutores no estÃ¡n realmente preocupados por el tema de conversaciÃ³n, sino que sÃ³lo estÃ¡n pasando tiemp	Los interlocutores tiene diferencias de opiniÃ³n y no les importa si molestan o insultan al otro	Uno de los interlocutores estÃ¡ tratando de molestar a la otra persona de manera intencional y maliciosa	Los interlocutores hablan maliciosamente de alguien que no estÃ¡ presente	Los interlocutores tienen opiniones diferentes entre sÃ­, pero desean mantener una buena relaciÃ³n	Los interlocutores hablan maliciosamente de alguien que no estÃ¡ presente	Los interlocutores estÃ¡n de acuerdo entre sÃ­	Los interlocutores tienen opiniones diferentes entre sÃ­, pero desean mantener una buena relaciÃ³n	Los interlocutores estÃ¡n de acuerdo entre sÃ­	Los interlocutores se estÃ¡n tomando el pelo el uno al otro en broma, pero no tienen intenciÃ³n de molestarse	Los interlocutores no estÃ¡n realmente preocupados por el tema de conversaciÃ³n, sino que sÃ³lo estÃ¡n pasando tiemp	Los interlocutores tiene diferencias de opiniÃ³n y no les importa si molestan o insultan al otro	Un interlocutor dice que estÃ¡n de acuerdo, pero mienten: lo que dicen es diferente de lo que piensan.	Uno de los interlocutores estÃ¡ tratando de molestar a la otra persona de manera intencional y maliciosa
Spanish	English	41 - 45	Hombre	Lo entiendo con fluidez	Lo entiendo con fluidez	Los interlocutores tienen opiniones diferentes entre sÃ­, pero desean mantener una buena relaciÃ³n	Los interlocutores no estÃ¡n realmente preocupados por el tema de conversaciÃ³n, sino que sÃ³lo estÃ¡n pasando tiemp	Los interlocutores no estÃ¡n realmente preocupados por el tema de conversaciÃ³n, sino que sÃ³lo estÃ¡n pasando tiemp	Los interlocutores no estÃ¡n realmente preocupados por el tema de conversaciÃ³n, sino que sÃ³lo estÃ¡n pasando tiemp	Los interlocutores no estÃ¡n realmente preocupados por el tema de conversaciÃ³n, sino que sÃ³lo estÃ¡n pasando tiemp	Los interlocutores tiene diferencias de opiniÃ³n y no les importa si molestan o insultan al otro	Los interlocutores se estÃ¡n tomando el pelo el uno al otro en broma, pero no tienen intenciÃ³n de molestarse	Los interlocutores tiene diferencias de opiniÃ³n y no les importa si molestan o insultan al otro	Los interlocutores se estÃ¡n tomando el pelo el uno al otro en broma, pero no tienen intenciÃ³n de molestarse	Un interlocutor dice que estÃ¡n de acuerdo, pero mienten: lo que dicen es diferente de lo que piensan.	Un interlocutor dice que estÃ¡n de acuerdo, pero mienten: lo que dicen es diferente de lo que piensan.	Los interlocutores no estÃ¡n realmente preocupados por el tema de conversaciÃ³n, sino que sÃ³lo estÃ¡n pasando tiemp	Los interlocutores estÃ¡n de acuerdo entre sÃ­	Los interlocutores tiene diferencias de opiniÃ³n y no les importa si molestan o insultan al otro	Los interlocutores estÃ¡n de acuerdo entre sÃ­	Un interlocutor dice que estÃ¡n de acuerdo, pero mienten: lo que dicen es diferente de lo que piensan.	Los interlocutores tienen opiniones diferentes entre sÃ­, pero desean mantener una buena relaciÃ³n	Los interlocutores se estÃ¡n tomando el pelo el uno al otro en broma, pero no tienen intenciÃ³n de molestarse	Los interlocutores estÃ¡n de acuerdo entre sÃ­	Los interlocutores no estÃ¡n realmente preocupados por el tema de conversaciÃ³n, sino que sÃ³lo estÃ¡n pasando tiemp	Un interlocutor dice que estÃ¡n de acuerdo, pero mienten: lo que dicen es diferente de lo que piensan.	Los interlocutores tiene diferencias de opiniÃ³n y no les importa si molestan o insultan al otro	Los interlocutores hablan maliciosamente de alguien que no estÃ¡ presente	Los interlocutores tiene diferencias de opiniÃ³n y no les importa si molestan o insultan al otro
Spanish	Spanish	56 - 60	Mujer	Puedo entender una conversaciÃ³n cuando se habla despacio	Lo entiendo con fluidez	Los interlocutores no estÃ¡n realmente preocupados por el tema de conversaciÃ³n, sino que sÃ³lo estÃ¡n pasando tiemp	Los interlocutores no estÃ¡n realmente preocupados por el tema de conversaciÃ³n, sino que sÃ³lo estÃ¡n pasando tiemp	Los interlocutores tiene diferencias de opiniÃ³n y no les importa si molestan o insultan al otro	Un interlocutor dice que estÃ¡n de acuerdo, pero mienten: lo que dicen es diferente de lo que piensan.	Los interlocutores tiene diferencias de opiniÃ³n y no les importa si molestan o insultan al otro	Los interlocutores tienen opiniones diferentes entre sÃ­, pero desean mantener una buena relaciÃ³n	Los interlocutores tienen opiniones diferentes entre sÃ­, pero desean mantener una buena relaciÃ³n	Los interlocutores hablan maliciosamente de alguien que no estÃ¡ presente	Los interlocutores se estÃ¡n tomando el pelo el uno al otro en broma, pero no tienen intenciÃ³n de molestarse	Los interlocutores no estÃ¡n realmente preocupados por el tema de conversaciÃ³n, sino que sÃ³lo estÃ¡n pasando tiemp	Los interlocutores tienen opiniones diferentes entre sÃ­, pero desean mantener una buena relaciÃ³n	Un interlocutor dice que estÃ¡n de acuerdo, pero mienten: lo que dicen es diferente de lo que piensan.	Los interlocutores estÃ¡n de acuerdo entre sÃ­	Los interlocutores estÃ¡n de acuerdo entre sÃ­	Los interlocutores no estÃ¡n realmente preocupados por el tema de conversaciÃ³n, sino que sÃ³lo estÃ¡n pasando tiemp	Los interlocutores estÃ¡n de acuerdo entre sÃ­	Los interlocutores no estÃ¡n realmente preocupados por el tema de conversaciÃ³n, sino que sÃ³lo estÃ¡n pasando tiemp	Los interlocutores estÃ¡n de acuerdo entre sÃ­	Los interlocutores hablan maliciosamente de alguien que no estÃ¡ presente	Los interlocutores estÃ¡n de acuerdo entre sÃ­	Los interlocutores tiene diferencias de opiniÃ³n y no les importa si molestan o insultan al otro	Uno de los interlocutores estÃ¡ tratando de molestar a la otra persona de manera intencional y maliciosa	Uno de los interlocutores estÃ¡ tratando de molestar a la otra persona de manera intencional y maliciosa	Los interlocutores tiene diferencias de opiniÃ³n y no les importa si molestan o insultan al otro
Spanish	English	18 - 25	Hombre	Lo entiendo con fluidez	Lo entiendo con fluidez	Los interlocutores estÃ¡n de acuerdo entre sÃ­	Los interlocutores estÃ¡n de acuerdo entre sÃ­	Los interlocutores se estÃ¡n tomando el pelo el uno al otro en broma, pero no tienen intenciÃ³n de molestarse	Los interlocutores tiene diferencias de opiniÃ³n y no les importa si molestan o insultan al otro	Los interlocutores no estÃ¡n realmente preocupados por el tema de conversaciÃ³n, sino que sÃ³lo estÃ¡n pasando tiemp	Los interlocutores hablan maliciosamente de alguien que no estÃ¡ presente	Los interlocutores tienen opiniones diferentes entre sÃ­, pero desean mantener una buena relaciÃ³n	Los interlocutores no estÃ¡n realmente preocupados por el tema de conversaciÃ³n, sino que sÃ³lo estÃ¡n pasando tiemp	Los interlocutores se estÃ¡n tomando el pelo el uno al otro en broma, pero no tienen intenciÃ³n de molestarse	Uno de los interlocutores estÃ¡ tratando de molestar a la otra persona de manera intencional y maliciosa	Los interlocutores estÃ¡n de acuerdo entre sÃ­	Los interlocutores estÃ¡n de acuerdo entre sÃ­	Los interlocutores tienen opiniones diferentes entre sÃ­, pero desean mantener una buena relaciÃ³n	Los interlocutores hablan maliciosamente de alguien que no estÃ¡ presente	Los interlocutores se estÃ¡n tomando el pelo el uno al otro en broma, pero no tienen intenciÃ³n de molestarse	Los interlocutores hablan maliciosamente de alguien que no estÃ¡ presente	Los interlocutores tiene diferencias de opiniÃ³n y no les importa si molestan o insultan al otro	Los interlocutores estÃ¡n de acuerdo entre sÃ­	Los interlocutores tienen opiniones diferentes entre sÃ­, pero desean mantener una buena relaciÃ³n	Un interlocutor dice que estÃ¡n de acuerdo, pero mienten: lo que dicen es diferente de lo que piensan.	Un interlocutor dice que estÃ¡n de acuerdo, pero mienten: lo que dicen es diferente de lo que piensan.	Los interlocutores tienen opiniones diferentes entre sÃ­, pero desean mantener una buena relaciÃ³n	Los interlocutores se estÃ¡n tomando el pelo el uno al otro en broma, pero no tienen intenciÃ³n de molestarse	Los interlocutores no estÃ¡n realmente preocupados por el tema de conversaciÃ³n, sino que sÃ³lo estÃ¡n pasando tiemp
Spanish	Spanish	18 - 25	Hombre	Entiendo lo suficiente como para mantener una conversaciÃ�	Lo entiendo con fluidez	Un interlocutor dice que estÃ¡n de acuerdo, pero mienten: lo que dicen es diferente de lo que piensan.	Los interlocutores se estÃ¡n tomando el pelo el uno al otro en broma, pero no tienen intenciÃ³n de molestarse	Uno de los interlocutores estÃ¡ tratando de molestar a la otra persona de manera intencional y maliciosa	Los interlocutores tiene diferencias de opiniÃ³n y no les importa si molestan o insultan al otro	Los interlocutores tiene diferencias de opiniÃ³n y no les importa si molestan o insultan al otro	Uno de los interlocutores estÃ¡ tratando de molestar a la otra persona de manera intencional y maliciosa	Los interlocutores estÃ¡n de acuerdo entre sÃ­	Uno de los interlocutores estÃ¡ tratando de molestar a la otra persona de manera intencional y maliciosa	Los interlocutores no estÃ¡n realmente preocupados por el tema de conversaciÃ³n, sino que sÃ³lo estÃ¡n pasando tiemp	Los interlocutores tienen opiniones diferentes entre sÃ­, pero desean mantener una buena relaciÃ³n	Los interlocutores se estÃ¡n tomando el pelo el uno al otro en broma, pero no tienen intenciÃ³n de molestarse	Los interlocutores no estÃ¡n realmente preocupados por el tema de conversaciÃ³n, sino que sÃ³lo estÃ¡n pasando tiemp	Uno de los interlocutores estÃ¡ tratando de molestar a la otra persona de manera intencional y maliciosa	Los interlocutores se estÃ¡n tomando el pelo el uno al otro en broma, pero no tienen intenciÃ³n de molestarse	Los interlocutores se estÃ¡n tomando el pelo el uno al otro en broma, pero no tienen intenciÃ³n de molestarse	Los interlocutores se estÃ¡n tomando el pelo el uno al otro en broma, pero no tienen intenciÃ³n de molestarse	Los interlocutores no estÃ¡n realmente preocupados por el tema de conversaciÃ³n, sino que sÃ³lo estÃ¡n pasando tiemp	Un interlocutor dice que estÃ¡n de acuerdo, pero mienten: lo que dicen es diferente de lo que piensan.	Los interlocutores estÃ¡n de acuerdo entre sÃ­	Los interlocutores hablan maliciosamente de alguien que no estÃ¡ presente	Un interlocutor dice que estÃ¡n de acuerdo, pero mienten: lo que dicen es diferente de lo que piensan.	Los interlocutores tiene diferencias de opiniÃ³n y no les importa si molestan o insultan al otro	Los interlocutores hablan maliciosamente de alguien que no estÃ¡ presente	Los interlocutores tiene diferencias de opiniÃ³n y no les importa si molestan o insultan al otro
Spanish	English	18 - 25	Mujer	Lo entiendo con fluidez	Lo entiendo con fluidez	Los interlocutores se estÃ¡n tomando el pelo el uno al otro en broma, pero no tienen intenciÃ³n de molestarse	Los interlocutores no estÃ¡n realmente preocupados por el tema de conversaciÃ³n, sino que sÃ³lo estÃ¡n pasando tiemp	Los interlocutores hablan maliciosamente de alguien que no estÃ¡ presente	Los interlocutores se estÃ¡n tomando el pelo el uno al otro en broma, pero no tienen intenciÃ³n de molestarse	Los interlocutores tienen opiniones diferentes entre sÃ­, pero desean mantener una buena relaciÃ³n	Uno de los interlocutores estÃ¡ tratando de molestar a la otra persona de manera intencional y maliciosa	Los interlocutores tiene diferencias de opiniÃ³n y no les importa si molestan o insultan al otro	Uno de los interlocutores estÃ¡ tratando de molestar a la otra persona de manera intencional y maliciosa	Los interlocutores estÃ¡n de acuerdo entre sÃ­	Los interlocutores tienen opiniones diferentes entre sÃ­, pero desean mantener una buena relaciÃ³n	Los interlocutores no estÃ¡n realmente preocupados por el tema de conversaciÃ³n, sino que sÃ³lo estÃ¡n pasando tiemp	Un interlocutor dice que estÃ¡n de acuerdo, pero mienten: lo que dicen es diferente de lo que piensan.	Los interlocutores hablan maliciosamente de alguien que no estÃ¡ presente	Uno de los interlocutores estÃ¡ tratando de molestar a la otra persona de manera intencional y maliciosa	Los interlocutores se estÃ¡n tomando el pelo el uno al otro en broma, pero no tienen intenciÃ³n de molestarse	Los interlocutores se estÃ¡n tomando el pelo el uno al otro en broma, pero no tienen intenciÃ³n de molestarse	Los interlocutores estÃ¡n de acuerdo entre sÃ­	Los interlocutores tienen opiniones diferentes entre sÃ­, pero desean mantener una buena relaciÃ³n	Los interlocutores estÃ¡n de acuerdo entre sÃ­	Los interlocutores se estÃ¡n tomando el pelo el uno al otro en broma, pero no tienen intenciÃ³n de molestarse	Los interlocutores estÃ¡n de acuerdo entre sÃ­	Los interlocutores tiene diferencias de opiniÃ³n y no les importa si molestan o insultan al otro	Los interlocutores hablan maliciosamente de alguien que no estÃ¡ presente	Los interlocutores tiene diferencias de opiniÃ³n y no les importa si molestan o insultan al otro
Spanish	Spanish	18 - 25	Hombre	Lo entiendo con fluidez	Lo entiendo con fluidez	Los interlocutores no estÃ¡n realmente preocupados por el tema de conversaciÃ³n, sino que sÃ³lo estÃ¡n pasando tiemp	Los interlocutores tienen opiniones diferentes entre sÃ­, pero desean mantener una buena relaciÃ³n	Los interlocutores tienen opiniones diferentes entre sÃ­, pero desean mantener una buena relaciÃ³n	Los interlocutores no estÃ¡n realmente preocupados por el tema de conversaciÃ³n, sino que sÃ³lo estÃ¡n pasando tiemp	Los interlocutores tienen opiniones diferentes entre sÃ­, pero desean mantener una buena relaciÃ³n	Los interlocutores tienen opiniones diferentes entre sÃ­, pero desean mantener una buena relaciÃ³n	Los interlocutores tienen opiniones diferentes entre sÃ­, pero desean mantener una buena relaciÃ³n	Los interlocutores tiene diferencias de opiniÃ³n y no les importa si molestan o insultan al otro	Los interlocutores no estÃ¡n realmente preocupados por el tema de conversaciÃ³n, sino que sÃ³lo estÃ¡n pasando tiemp	Los interlocutores se estÃ¡n tomando el pelo el uno al otro en broma, pero no tienen intenciÃ³n de molestarse	Los interlocutores estÃ¡n de acuerdo entre sÃ­	Los interlocutores estÃ¡n de acuerdo entre sÃ­	Los interlocutores hablan maliciosamente de alguien que no estÃ¡ presente	Los interlocutores se estÃ¡n tomando el pelo el uno al otro en broma, pero no tienen intenciÃ³n de molestarse	Los interlocutores tienen opiniones diferentes entre sÃ­, pero desean mantener una buena relaciÃ³n	Los interlocutores tiene diferencias de opiniÃ³n y no les importa si molestan o insultan al otro	Los interlocutores no estÃ¡n realmente preocupados por el tema de conversaciÃ³n, sino que sÃ³lo estÃ¡n pasando tiemp	Los interlocutores tienen opiniones diferentes entre sÃ­, pero desean mantener una buena relaciÃ³n	Los interlocutores no estÃ¡n realmente preocupados por el tema de conversaciÃ³n, sino que sÃ³lo estÃ¡n pasando tiemp	Los interlocutores no estÃ¡n realmente preocupados por el tema de conversaciÃ³n, sino que sÃ³lo estÃ¡n pasando tiemp	Uno de los interlocutores estÃ¡ tratando de molestar a la otra persona de manera intencional y maliciosa	Los interlocutores tiene diferencias de opiniÃ³n y no les importa si molestan o insultan al otro	Los interlocutores tienen opiniones diferentes entre sÃ­, pero desean mantener una buena relaciÃ³n	Los interlocutores tiene diferencias de opiniÃ³n y no les importa si molestan o insultan al otro
Spanish	English	18 - 25	Mujer	Entiendo lo suficiente como para mantener una conversaciÃ�	Lo entiendo con fluidez	Los interlocutores estÃ¡n de acuerdo entre sÃ­	Los interlocutores estÃ¡n de acuerdo entre sÃ­	Los interlocutores estÃ¡n de acuerdo entre sÃ­	Los interlocutores estÃ¡n de acuerdo entre sÃ­	Los interlocutores estÃ¡n de acuerdo entre sÃ­	Los interlocutores no estÃ¡n realmente preocupados por el tema de conversaciÃ³n, sino que sÃ³lo estÃ¡n pasando tiemp	Los interlocutores hablan maliciosamente de alguien que no estÃ¡ presente	Los interlocutores se estÃ¡n tomando el pelo el uno al otro en broma, pero no tienen intenciÃ³n de molestarse	Los interlocutores se estÃ¡n tomando el pelo el uno al otro en broma, pero no tienen intenciÃ³n de molestarse	Los interlocutores se estÃ¡n tomando el pelo el uno al otro en broma, pero no tienen intenciÃ³n de molestarse	Uno de los interlocutores estÃ¡ tratando de molestar a la otra persona de manera intencional y maliciosa	Uno de los interlocutores estÃ¡ tratando de molestar a la otra persona de manera intencional y maliciosa	Uno de los interlocutores estÃ¡ tratando de molestar a la otra persona de manera intencional y maliciosa	Los interlocutores se estÃ¡n tomando el pelo el uno al otro en broma, pero no tienen intenciÃ³n de molestarse	Los interlocutores se estÃ¡n tomando el pelo el uno al otro en broma, pero no tienen intenciÃ³n de molestarse	Los interlocutores se estÃ¡n tomando el pelo el uno al otro en broma, pero no tienen intenciÃ³n de molestarse	Un interlocutor dice que estÃ¡n de acuerdo, pero mienten: lo que dicen es diferente de lo que piensan.	Uno de los interlocutores estÃ¡ tratando de molestar a la otra persona de manera intencional y maliciosa	Los interlocutores estÃ¡n de acuerdo entre sÃ­	Los interlocutores no estÃ¡n realmente preocupados por el tema de conversaciÃ³n, sino que sÃ³lo estÃ¡n pasando tiemp	Los interlocutores no estÃ¡n realmente preocupados por el tema de conversaciÃ³n, sino que sÃ³lo estÃ¡n pasando tiemp	Los interlocutores tiene diferencias de opiniÃ³n y no les importa si molestan o insultan al otro	Los interlocutores hablan maliciosamente de alguien que no estÃ¡ presente	Los interlocutores tiene diferencias de opiniÃ³n y no les importa si molestan o insultan al otro
Spanish	Spanish	18 - 25	Hombre	Lo entiendo con fluidez	Lo entiendo con fluidez	Los interlocutores tienen opiniones diferentes entre sÃ­, pero desean mantener una buena relaciÃ³n	Un interlocutor dice que estÃ¡n de acuerdo, pero mienten: lo que dicen es diferente de lo que piensan.	Los interlocutores estÃ¡n de acuerdo entre sÃ­	Los interlocutores no estÃ¡n realmente preocupados por el tema de conversaciÃ³n, sino que sÃ³lo estÃ¡n pasando tiemp	Uno de los interlocutores estÃ¡ tratando de molestar a la otra persona de manera intencional y maliciosa	Los interlocutores tiene diferencias de opiniÃ³n y no les importa si molestan o insultan al otro	Uno de los interlocutores estÃ¡ tratando de molestar a la otra persona de manera intencional y maliciosa	Los interlocutores tiene diferencias de opiniÃ³n y no les importa si molestan o insultan al otro	Los interlocutores no estÃ¡n realmente preocupados por el tema de conversaciÃ³n, sino que sÃ³lo estÃ¡n pasando tiemp	Los interlocutores no estÃ¡n realmente preocupados por el tema de conversaciÃ³n, sino que sÃ³lo estÃ¡n pasando tiemp	Los interlocutores tiene diferencias de opiniÃ³n y no les importa si molestan o insultan al otro	Los interlocutores no estÃ¡n realmente preocupados por el tema de conversaciÃ³n, sino que sÃ³lo estÃ¡n pasando tiemp	Un interlocutor dice que estÃ¡n de acuerdo, pero mienten: lo que dicen es diferente de lo que piensan.	Uno de los interlocutores estÃ¡ tratando de molestar a la otra persona de manera intencional y maliciosa	Los interlocutores tienen opiniones diferentes entre sÃ­, pero desean mantener una buena relaciÃ³n	Los interlocutores se estÃ¡n tomando el pelo el uno al otro en broma, pero no tienen intenciÃ³n de molestarse	Los interlocutores no estÃ¡n realmente preocupados por el tema de conversaciÃ³n, sino que sÃ³lo estÃ¡n pasando tiemp	Los interlocutores tienen opiniones diferentes entre sÃ­, pero desean mantener una buena relaciÃ³n	Un interlocutor dice que estÃ¡n de acuerdo, pero mienten: lo que dicen es diferente de lo que piensan.	Los interlocutores se estÃ¡n tomando el pelo el uno al otro en broma, pero no tienen intenciÃ³n de molestarse	Los interlocutores tiene diferencias de opiniÃ³n y no les importa si molestan o insultan al otro	Uno de los interlocutores estÃ¡ tratando de molestar a la otra persona de manera intencional y maliciosa	Los interlocutores hablan maliciosamente de alguien que no estÃ¡ presente	Los interlocutores tiene diferencias de opiniÃ³n y no les importa si molestan o insultan al otro
Spanish	Spanish	18 - 25	Mujer	Entiendo lo suficiente como para mantener una conversaciÃ�	Lo entiendo con fluidez	Los interlocutores hablan maliciosamente de alguien que no estÃ¡ presente	Uno de los interlocutores estÃ¡ tratando de molestar a la otra persona de manera intencional y maliciosa	Los interlocutores se estÃ¡n tomando el pelo el uno al otro en broma, pero no tienen intenciÃ³n de molestarse	Los interlocutores no estÃ¡n realmente preocupados por el tema de conversaciÃ³n, sino que sÃ³lo estÃ¡n pasando tiemp	Los interlocutores tiene diferencias de opiniÃ³n y no les importa si molestan o insultan al otro	Los interlocutores no estÃ¡n realmente preocupados por el tema de conversaciÃ³n, sino que sÃ³lo estÃ¡n pasando tiemp	Los interlocutores no estÃ¡n realmente preocupados por el tema de conversaciÃ³n, sino que sÃ³lo estÃ¡n pasando tiemp	Los interlocutores estÃ¡n de acuerdo entre sÃ­	Un interlocutor dice que estÃ¡n de acuerdo, pero mienten: lo que dicen es diferente de lo que piensan.	Un interlocutor dice que estÃ¡n de acuerdo, pero mienten: lo que dicen es diferente de lo que piensan.	Los interlocutores tiene diferencias de opiniÃ³n y no les importa si molestan o insultan al otro	Los interlocutores hablan maliciosamente de alguien que no estÃ¡ presente	Los interlocutores no estÃ¡n realmente preocupados por el tema de conversaciÃ³n, sino que sÃ³lo estÃ¡n pasando tiemp	Los interlocutores se estÃ¡n tomando el pelo el uno al otro en broma, pero no tienen intenciÃ³n de molestarse	Uno de los interlocutores estÃ¡ tratando de molestar a la otra persona de manera intencional y maliciosa	Los interlocutores se estÃ¡n tomando el pelo el uno al otro en broma, pero no tienen intenciÃ³n de molestarse	Los interlocutores estÃ¡n de acuerdo entre sÃ­	Uno de los interlocutores estÃ¡ tratando de molestar a la otra persona de manera intencional y maliciosa	Uno de los interlocutores estÃ¡ tratando de molestar a la otra persona de manera intencional y maliciosa	Los interlocutores no estÃ¡n realmente preocupados por el tema de conversaciÃ³n, sino que sÃ³lo estÃ¡n pasando tiemp	Los interlocutores no estÃ¡n realmente preocupados por el tema de conversaciÃ³n, sino que sÃ³lo estÃ¡n pasando tiemp	Los interlocutores tienen opiniones diferentes entre sÃ­, pero desean mantener una buena relaciÃ³n	Los interlocutores tiene diferencias de opiniÃ³n y no les importa si molestan o insultan al otro	Uno de los interlocutores estÃ¡ tratando de molestar a la otra persona de manera intencional y maliciosa
Spanish	Spanish	18 - 25	Mujer	Lo entiendo con fluidez	Lo entiendo con fluidez	Los interlocutores no estÃ¡n realmente preocupados por el tema de conversaciÃ³n, sino que sÃ³lo estÃ¡n pasando tiemp	Los interlocutores tienen opiniones diferentes entre sÃ­, pero desean mantener una buena relaciÃ³n	Un interlocutor dice que estÃ¡n de acuerdo, pero mienten: lo que dicen es diferente de lo que piensan.	Los interlocutores estÃ¡n de acuerdo entre sÃ­	Los interlocutores tiene diferencias de opiniÃ³n y no les importa si molestan o insultan al otro	Los interlocutores hablan maliciosamente de alguien que no estÃ¡ presente	Un interlocutor dice que estÃ¡n de acuerdo, pero mienten: lo que dicen es diferente de lo que piensan.	Los interlocutores tiene diferencias de opiniÃ³n y no les importa si molestan o insultan al otro	Los interlocutores se estÃ¡n tomando el pelo el uno al otro en broma, pero no tienen intenciÃ³n de molestarse	Uno de los interlocutores estÃ¡ tratando de molestar a la otra persona de manera intencional y maliciosa	Los interlocutores se estÃ¡n tomando el pelo el uno al otro en broma, pero no tienen intenciÃ³n de molestarse	Los interlocutores estÃ¡n de acuerdo entre sÃ­	Los interlocutores tiene diferencias de opiniÃ³n y no les importa si molestan o insultan al otro	Los interlocutores hablan maliciosamente de alguien que no estÃ¡ presente	Los interlocutores tienen opiniones diferentes entre sÃ­, pero desean mantener una buena relaciÃ³n	Los interlocutores tiene diferencias de opiniÃ³n y no les importa si molestan o insultan al otro	Los interlocutores estÃ¡n de acuerdo entre sÃ­	Un interlocutor dice que estÃ¡n de acuerdo, pero mienten: lo que dicen es diferente de lo que piensan.	Los interlocutores se estÃ¡n tomando el pelo el uno al otro en broma, pero no tienen intenciÃ³n de molestarse	Los interlocutores se estÃ¡n tomando el pelo el uno al otro en broma, pero no tienen intenciÃ³n de molestarse	Los interlocutores tienen opiniones diferentes entre sÃ­, pero desean mantener una buena relaciÃ³n	Los interlocutores tiene diferencias de opiniÃ³n y no les importa si molestan o insultan al otro	Un interlocutor dice que estÃ¡n de acuerdo, pero mienten: lo que dicen es diferente de lo que piensan.	Los interlocutores tiene diferencias de opiniÃ³n y no les importa si molestan o insultan al otro
Spanish	English	18 - 25	Mujer	Lo entiendo con fluidez	Lo entiendo con fluidez	Los interlocutores no estÃ¡n realmente preocupados por el tema de conversaciÃ³n, sino que sÃ³lo estÃ¡n pasando tiemp	Los interlocutores tienen opiniones diferentes entre sÃ­, pero desean mantener una buena relaciÃ³n	Los interlocutores estÃ¡n de acuerdo entre sÃ­	Los interlocutores se estÃ¡n tomando el pelo el uno al otro en broma, pero no tienen intenciÃ³n de molestarse	Los interlocutores estÃ¡n de acuerdo entre sÃ­	Uno de los interlocutores estÃ¡ tratando de molestar a la otra persona de manera intencional y maliciosa	Los interlocutores hablan maliciosamente de alguien que no estÃ¡ presente	Los interlocutores tiene diferencias de opiniÃ³n y no les importa si molestan o insultan al otro	Los interlocutores no estÃ¡n realmente preocupados por el tema de conversaciÃ³n, sino que sÃ³lo estÃ¡n pasando tiemp	Los interlocutores tienen opiniones diferentes entre sÃ­, pero desean mantener una buena relaciÃ³n	Un interlocutor dice que estÃ¡n de acuerdo, pero mienten: lo que dicen es diferente de lo que piensan.	Los interlocutores hablan maliciosamente de alguien que no estÃ¡ presente	Uno de los interlocutores estÃ¡ tratando de molestar a la otra persona de manera intencional y maliciosa	Los interlocutores hablan maliciosamente de alguien que no estÃ¡ presente	Los interlocutores tienen opiniones diferentes entre sÃ­, pero desean mantener una buena relaciÃ³n	Los interlocutores tiene diferencias de opiniÃ³n y no les importa si molestan o insultan al otro	Los interlocutores no estÃ¡n realmente preocupados por el tema de conversaciÃ³n, sino que sÃ³lo estÃ¡n pasando tiemp	Los interlocutores se estÃ¡n tomando el pelo el uno al otro en broma, pero no tienen intenciÃ³n de molestarse	Los interlocutores estÃ¡n de acuerdo entre sÃ­	Un interlocutor dice que estÃ¡n de acuerdo, pero mienten: lo que dicen es diferente de lo que piensan.	Los interlocutores estÃ¡n de acuerdo entre sÃ­	Uno de los interlocutores estÃ¡ tratando de molestar a la otra persona de manera intencional y maliciosa	Los interlocutores hablan maliciosamente de alguien que no estÃ¡ presente	Los interlocutores tiene diferencias de opiniÃ³n y no les importa si molestan o insultan al otro
Spanish	Spanish	26 - 30	Hombre	Lo entiendo con fluidez	Lo entiendo con fluidez	Los interlocutores no estÃ¡n realmente preocupados por el tema de conversaciÃ³n, sino que sÃ³lo estÃ¡n pasando tiemp	Los interlocutores estÃ¡n de acuerdo entre sÃ­	Los interlocutores hablan maliciosamente de alguien que no estÃ¡ presente	Un interlocutor dice que estÃ¡n de acuerdo, pero mienten: lo que dicen es diferente de lo que piensan.	Los interlocutores tiene diferencias de opiniÃ³n y no les importa si molestan o insultan al otro	Los interlocutores tienen opiniones diferentes entre sÃ­, pero desean mantener una buena relaciÃ³n	Los interlocutores hablan maliciosamente de alguien que no estÃ¡ presente	Uno de los interlocutores estÃ¡ tratando de molestar a la otra persona de manera intencional y maliciosa	Los interlocutores hablan maliciosamente de alguien que no estÃ¡ presente	Uno de los interlocutores estÃ¡ tratando de molestar a la otra persona de manera intencional y maliciosa	Los interlocutores estÃ¡n de acuerdo entre sÃ­	Los interlocutores se estÃ¡n tomando el pelo el uno al otro en broma, pero no tienen intenciÃ³n de molestarse	Los interlocutores tiene diferencias de opiniÃ³n y no les importa si molestan o insultan al otro	Los interlocutores tienen opiniones diferentes entre sÃ­, pero desean mantener una buena relaciÃ³n	Los interlocutores tienen opiniones diferentes entre sÃ­, pero desean mantener una buena relaciÃ³n	Uno de los interlocutores estÃ¡ tratando de molestar a la otra persona de manera intencional y maliciosa	Los interlocutores no estÃ¡n realmente preocupados por el tema de conversaciÃ³n, sino que sÃ³lo estÃ¡n pasando tiemp	Los interlocutores tienen opiniones diferentes entre sÃ­, pero desean mantener una buena relaciÃ³n	Los interlocutores no estÃ¡n realmente preocupados por el tema de conversaciÃ³n, sino que sÃ³lo estÃ¡n pasando tiemp	Los interlocutores se estÃ¡n tomando el pelo el uno al otro en broma, pero no tienen intenciÃ³n de molestarse	Los interlocutores tiene diferencias de opiniÃ³n y no les importa si molestan o insultan al otro	Los interlocutores tiene diferencias de opiniÃ³n y no les importa si molestan o insultan al otro	Los interlocutores hablan maliciosamente de alguien que no estÃ¡ presente	Los interlocutores tiene diferencias de opiniÃ³n y no les importa si molestan o insultan al otro
Spanish	English	18 - 25	Hombre	Entiendo lo suficiente como para mantener una conversaciÃ�	Lo entiendo con fluidez	Los interlocutores se estÃ¡n tomando el pelo el uno al otro en broma, pero no tienen intenciÃ³n de molestarse	Los interlocutores tiene diferencias de opiniÃ³n y no les importa si molestan o insultan al otro	Los interlocutores tiene diferencias de opiniÃ³n y no les importa si molestan o insultan al otro	Los interlocutores no estÃ¡n realmente preocupados por el tema de conversaciÃ³n, sino que sÃ³lo estÃ¡n pasando tiemp	Los interlocutores estÃ¡n de acuerdo entre sÃ­	Uno de los interlocutores estÃ¡ tratando de molestar a la otra persona de manera intencional y maliciosa	Los interlocutores se estÃ¡n tomando el pelo el uno al otro en broma, pero no tienen intenciÃ³n de molestarse	Los interlocutores hablan maliciosamente de alguien que no estÃ¡ presente	Un interlocutor dice que estÃ¡n de acuerdo, pero mienten: lo que dicen es diferente de lo que piensan.	Uno de los interlocutores estÃ¡ tratando de molestar a la otra persona de manera intencional y maliciosa	Los interlocutores tienen opiniones diferentes entre sÃ­, pero desean mantener una buena relaciÃ³n	Un interlocutor dice que estÃ¡n de acuerdo, pero mienten: lo que dicen es diferente de lo que piensan.	Los interlocutores tienen opiniones diferentes entre sÃ­, pero desean mantener una buena relaciÃ³n	Los interlocutores tiene diferencias de opiniÃ³n y no les importa si molestan o insultan al otro	Los interlocutores se estÃ¡n tomando el pelo el uno al otro en broma, pero no tienen intenciÃ³n de molestarse	Los interlocutores no estÃ¡n realmente preocupados por el tema de conversaciÃ³n, sino que sÃ³lo estÃ¡n pasando tiemp	Los interlocutores estÃ¡n de acuerdo entre sÃ­	Los interlocutores tienen opiniones diferentes entre sÃ­, pero desean mantener una buena relaciÃ³n	Los interlocutores no estÃ¡n realmente preocupados por el tema de conversaciÃ³n, sino que sÃ³lo estÃ¡n pasando tiemp	Los interlocutores se estÃ¡n tomando el pelo el uno al otro en broma, pero no tienen intenciÃ³n de molestarse	Un interlocutor dice que estÃ¡n de acuerdo, pero mienten: lo que dicen es diferente de lo que piensan.	Uno de los interlocutores estÃ¡ tratando de molestar a la otra persona de manera intencional y maliciosa	Los interlocutores hablan maliciosamente de alguien que no estÃ¡ presente	Los interlocutores tiene diferencias de opiniÃ³n y no les importa si molestan o insultan al otro
Spanish	Spanish	18 - 25	Hombre	Lo entiendo con fluidez	Lo entiendo con fluidez	Los interlocutores tienen opiniones diferentes entre sÃ­, pero desean mantener una buena relaciÃ³n	Los interlocutores no estÃ¡n realmente preocupados por el tema de conversaciÃ³n, sino que sÃ³lo estÃ¡n pasando tiemp	Los interlocutores estÃ¡n de acuerdo entre sÃ­	Los interlocutores estÃ¡n de acuerdo entre sÃ­	Los interlocutores tiene diferencias de opiniÃ³n y no les importa si molestan o insultan al otro	Uno de los interlocutores estÃ¡ tratando de molestar a la otra persona de manera intencional y maliciosa	Los interlocutores tiene diferencias de opiniÃ³n y no les importa si molestan o insultan al otro	Uno de los interlocutores estÃ¡ tratando de molestar a la otra persona de manera intencional y maliciosa	Los interlocutores tienen opiniones diferentes entre sÃ­, pero desean mantener una buena relaciÃ³n	Los interlocutores se estÃ¡n tomando el pelo el uno al otro en broma, pero no tienen intenciÃ³n de molestarse	Los interlocutores tienen opiniones diferentes entre sÃ­, pero desean mantener una buena relaciÃ³n	Los interlocutores no estÃ¡n realmente preocupados por el tema de conversaciÃ³n, sino que sÃ³lo estÃ¡n pasando tiemp	Un interlocutor dice que estÃ¡n de acuerdo, pero mienten: lo que dicen es diferente de lo que piensan.	Los interlocutores tiene diferencias de opiniÃ³n y no les importa si molestan o insultan al otro	Los interlocutores se estÃ¡n tomando el pelo el uno al otro en broma, pero no tienen intenciÃ³n de molestarse	Uno de los interlocutores estÃ¡ tratando de molestar a la otra persona de manera intencional y maliciosa	Los interlocutores no estÃ¡n realmente preocupados por el tema de conversaciÃ³n, sino que sÃ³lo estÃ¡n pasando tiemp	Los interlocutores estÃ¡n de acuerdo entre sÃ­	Los interlocutores no estÃ¡n realmente preocupados por el tema de conversaciÃ³n, sino que sÃ³lo estÃ¡n pasando tiemp	Los interlocutores no estÃ¡n realmente preocupados por el tema de conversaciÃ³n, sino que sÃ³lo estÃ¡n pasando tiemp	Uno de los interlocutores estÃ¡ tratando de molestar a la otra persona de manera intencional y maliciosa	Los interlocutores se estÃ¡n tomando el pelo el uno al otro en broma, pero no tienen intenciÃ³n de molest	Los interlocutores no estÃ¡n realmente preocupados por el tema de conversaciÃ³n, sino que sÃ³lo estÃ¡n pasando tiemp	Los interlocutores tiene diferencias de opiniÃ³n y no les importa si molestan o insultan al otro
Spanish	English	18 - 25	Hombre	Entiendo lo suficiente como para mantener una conversaciÃ�	Lo entiendo con fluidez	Los interlocutores tienen opiniones diferentes entre sÃ­, pero desean mantener una buena relaciÃ³n	Los interlocutores tiene diferencias de opiniÃ³n y no les importa si molestan o insultan al otro	Los interlocutores tiene diferencias de opiniÃ³n y no les importa si molestan o insultan al otro	Los interlocutores tiene diferencias de opiniÃ³n y no les importa si molestan o insultan al otro	Los interlocutores estÃ¡n de acuerdo entre sÃ­	Uno de los interlocutores estÃ¡ tratando de molestar a la otra persona de manera intencional y maliciosa	Los interlocutores no estÃ¡n realmente preocupados por el tema de conversaciÃ³n, sino que sÃ³lo estÃ¡n pasando tiemp	Los interlocutores tiene diferencias de opiniÃ³n y no les importa si molestan o insultan al otro	Los interlocutores estÃ¡n de acuerdo entre sÃ­	Los interlocutores tienen opiniones diferentes entre sÃ­, pero desean mantener una buena relaciÃ³n	Un interlocutor dice que estÃ¡n de acuerdo, pero mienten: lo que dicen es diferente de lo que piensan.	Uno de los interlocutores estÃ¡ tratando de molestar a la otra persona de manera intencional y maliciosa	Los interlocutores tiene diferencias de opiniÃ³n y no les importa si molestan o insultan al otro	Los interlocutores tiene diferencias de opiniÃ³n y no les importa si molestan o insultan al otro	Los interlocutores no estÃ¡n realmente preocupados por el tema de conversaciÃ³n, sino que sÃ³lo estÃ¡n pasando tiemp	Los interlocutores no estÃ¡n realmente preocupados por el tema de conversaciÃ³n, sino que sÃ³lo estÃ¡n pasando tiemp	Un interlocutor dice que estÃ¡n de acuerdo, pero mienten: lo que dicen es diferente de lo que piensan.	Los interlocutores tienen opiniones diferentes entre sÃ­, pero desean mantener una buena relaciÃ³n	Los interlocutores no estÃ¡n realmente preocupados por el tema de conversaciÃ³n, sino que sÃ³lo estÃ¡n pasando tiemp	Los interlocutores tienen opiniones diferentes entre sÃ­, pero desean mantener una buena relaciÃ³n	Los interlocutores hablan maliciosamente de alguien que no estÃ¡ presente	Los interlocutores hablan maliciosamente de alguien que no estÃ¡ presente	Los interlocutores no estÃ¡n realmente preocupados por el tema de conversaciÃ³n, sino que sÃ³lo estÃ¡n pasando tiemp	Los interlocutores tiene diferencias de opiniÃ³n y no les importa si molestan o insultan al otro
Spanish	English	31 - 35	Mujer	Puedo entender palabras puntuales en una conversaciÃ³n	Lo entiendo con fluidez	Los interlocutores estÃ¡n de acuerdo entre sÃ­	Los interlocutores se estÃ¡n tomando el pelo el uno al otro en broma, pero no tienen intenciÃ³n de molestarse	Los interlocutores no estÃ¡n realmente preocupados por el tema de conversaciÃ³n, sino que sÃ³lo estÃ¡n pasando tiemp	Uno de los interlocutores estÃ¡ tratando de molestar a la otra persona de manera intencional y maliciosa	Los interlocutores no estÃ¡n realmente preocupados por el tema de conversaciÃ³n, sino que sÃ³lo estÃ¡n pasando tiemp	Los interlocutores hablan maliciosamente de alguien que no estÃ¡ presente	Los interlocutores hablan maliciosamente de alguien que no estÃ¡ presente	Los interlocutores tiene diferencias de opiniÃ³n y no les importa si molestan o insultan al otro	Los interlocutores no estÃ¡n realmente preocupados por el tema de conversaciÃ³n, sino que sÃ³lo estÃ¡n pasando tiemp	Los interlocutores tienen opiniones diferentes entre sÃ­, pero desean mantener una buena relaciÃ³n	Los interlocutores estÃ¡n de acuerdo entre sÃ­	Un interlocutor dice que estÃ¡n de acuerdo, pero mienten: lo que dicen es diferente de lo que piensan.	Los interlocutores tiene diferencias de opiniÃ³n y no les importa si molestan o insultan al otro	Los interlocutores se estÃ¡n tomando el pelo el uno al otro en broma, pero no tienen intenciÃ³n de molestarse	Los interlocutores tiene diferencias de opiniÃ³n y no les importa si molestan o insultan al otro	Uno de los interlocutores estÃ¡ tratando de molestar a la otra persona de manera intencional y maliciosa	Los interlocutores no estÃ¡n realmente preocupados por el tema de conversaciÃ³n, sino que sÃ³lo estÃ¡n pasando tiemp	Los interlocutores estÃ¡n de acuerdo entre sÃ­	Un interlocutor dice que estÃ¡n de acuerdo, pero mienten: lo que dicen es diferente de lo que piensan.	Los interlocutores no estÃ¡n realmente preocupados por el tema de conversaciÃ³n, sino que sÃ³lo estÃ¡n pasando tiemp	Los interlocutores hablan maliciosamente de alguien que no estÃ¡ presente	Uno de los interlocutores estÃ¡ tratando de molestar a la otra persona de manera intencional y maliciosa	Los interlocutores hablan maliciosamente de alguien que no estÃ¡ presente	Los interlocutores tiene diferencias de opiniÃ³n y no les importa si molestan o insultan al otro
Spanish	English	18 - 25	Mujer	Entiendo lo suficiente como para mantener una conversaciÃ�	Lo entiendo con fluidez	Los interlocutores no estÃ¡n realmente preocupados por el tema de conversaciÃ³n, sino que sÃ³lo estÃ¡n pasando tiemp	Los interlocutores estÃ¡n de acuerdo entre sÃ­	Los interlocutores tienen opiniones diferentes entre sÃ­, pero desean mantener una buena relaciÃ³n	Los interlocutores hablan maliciosamente de alguien que no estÃ¡ presente	Un interlocutor dice que estÃ¡n de acuerdo, pero mienten: lo que dicen es diferente de lo que piensan.	Los interlocutores tiene diferencias de opiniÃ³n y no les importa si molestan o insultan al otro	Uno de los interlocutores estÃ¡ tratando de molestar a la otra persona de manera intencional y maliciosa	Los interlocutores tiene diferencias de opiniÃ³n y no les importa si molestan o insultan al otro	Los interlocutores no estÃ¡n realmente preocupados por el tema de conversaciÃ³n, sino que sÃ³lo estÃ¡n pasando tiemp	Los interlocutores hablan maliciosamente de alguien que no estÃ¡ presente	Los interlocutores estÃ¡n de acuerdo entre sÃ­	Los interlocutores tienen opiniones diferentes entre sÃ­, pero desean mantener una buena relaciÃ³n	Los interlocutores se estÃ¡n tomando el pelo el uno al otro en broma, pero no tienen intenciÃ³n de molestarse	Uno de los interlocutores estÃ¡ tratando de molestar a la otra persona de manera intencional y maliciosa	Un interlocutor dice que estÃ¡n de acuerdo, pero mienten: lo que dicen es diferente de lo que piensan.	Los interlocutores tiene diferencias de opiniÃ³n y no les importa si molestan o insultan al otro	Los interlocutores estÃ¡n de acuerdo entre sÃ­	Los interlocutores tienen opiniones diferentes entre sÃ­, pero desean mantener una buena relaciÃ³n	Los interlocutores no estÃ¡n realmente preocupados por el tema de conversaciÃ³n, sino que sÃ³lo estÃ¡n pasando tiemp	Los interlocutores se estÃ¡n tomando el pelo el uno al otro en broma, pero no tienen intenciÃ³n de molestarse	Un interlocutor dice que estÃ¡n de acuerdo, pero mienten: lo que dicen es diferente de lo que piensan.	Los interlocutores se estÃ¡n tomando el pelo el uno al otro en broma, pero no tienen intenciÃ³n de molest	Los interlocutores hablan maliciosamente de alguien que no estÃ¡ presente	Uno de los interlocutores estÃ¡ tratando de molestar a la otra persona de manera intencional y maliciosa
Spanish	Spanish	18 - 25	Mujer	Entiendo lo suficiente como para mantener una conversaciÃ�	Lo entiendo con fluidez	Los interlocutores hablan maliciosamente de alguien que no estÃ¡ presente	Los interlocutores tienen opiniones diferentes entre sÃ­, pero desean mantener una buena relaciÃ³n	Los interlocutores tiene diferencias de opiniÃ³n y no les importa si molestan o insultan al otro	Un interlocutor dice que estÃ¡n de acuerdo, pero mienten: lo que dicen es diferente de lo que piensan.	Los interlocutores se estÃ¡n tomando el pelo el uno al otro en broma, pero no tienen intenciÃ³n de molestarse	Los interlocutores hablan maliciosamente de alguien que no estÃ¡ presente	Los interlocutores estÃ¡n de acuerdo entre sÃ­	Uno de los interlocutores estÃ¡ tratando de molestar a la otra persona de manera intencional y maliciosa	Los interlocutores no estÃ¡n realmente preocupados por el tema de conversaciÃ³n, sino que sÃ³lo estÃ¡n pasando tiemp	Uno de los interlocutores estÃ¡ tratando de molestar a la otra persona de manera intencional y maliciosa	Los interlocutores estÃ¡n de acuerdo entre sÃ­	Un interlocutor dice que estÃ¡n de acuerdo, pero mienten: lo que dicen es diferente de lo que piensan.	Uno de los interlocutores estÃ¡ tratando de molestar a la otra persona de manera intencional y maliciosa	Los interlocutores hablan maliciosamente de alguien que no estÃ¡ presente	Los interlocutores estÃ¡n de acuerdo entre sÃ­	Los interlocutores se estÃ¡n tomando el pelo el uno al otro en broma, pero no tienen intenciÃ³n de molestarse	Los interlocutores estÃ¡n de acuerdo entre sÃ­	Los interlocutores tienen opiniones diferentes entre sÃ­, pero desean mantener una buena relaciÃ³n	Los interlocutores no estÃ¡n realmente preocupados por el tema de conversaciÃ³n, sino que sÃ³lo estÃ¡n pasando tiemp	Los interlocutores se estÃ¡n tomando el pelo el uno al otro en broma, pero no tienen intenciÃ³n de molestarse	Uno de los interlocutores estÃ¡ tratando de molestar a la otra persona de manera intencional y maliciosa	Los interlocutores tienen opiniones diferentes entre sÃ­, pero desean mantener una buena relaciÃ³n	Los interlocutores estÃ¡n de acuerdo entre sÃ­	Los interlocutores tiene diferencias de opiniÃ³n y no les importa si molestan o insultan al otro
Spanish	English	18 - 25	Mujer	Lo entiendo con fluidez	Lo entiendo con fluidez	Los interlocutores tienen opiniones diferentes entre sÃ­, pero desean mantener una buena relaciÃ³n	Los interlocutores tienen opiniones diferentes entre sÃ­, pero desean mantener una buena relaciÃ³n	Un interlocutor dice que estÃ¡n de acuerdo, pero mienten: lo que dicen es diferente de lo que piensan.	Los interlocutores se estÃ¡n tomando el pelo el uno al otro en broma, pero no tienen intenciÃ³n de molestarse	Los interlocutores hablan maliciosamente de alguien que no estÃ¡ presente	Los interlocutores tienen opiniones diferentes entre sÃ­, pero desean mantener una buena relaciÃ³n	Los interlocutores no estÃ¡n realmente preocupados por el tema de conversaciÃ³n, sino que sÃ³lo estÃ¡n pasando tiemp	Los interlocutores tiene diferencias de opiniÃ³n y no les importa si molestan o insultan al otro	Los interlocutores no estÃ¡n realmente preocupados por el tema de conversaciÃ³n, sino que sÃ³lo estÃ¡n pasando tiemp	Uno de los interlocutores estÃ¡ tratando de molestar a la otra persona de manera intencional y maliciosa	Los interlocutores tienen opiniones diferentes entre sÃ­, pero desean mantener una buena relaciÃ³n	Los interlocutores tiene diferencias de opiniÃ³n y no les importa si molestan o insultan al otro	Los interlocutores tienen opiniones diferentes entre sÃ­, pero desean mantener una buena relaciÃ³n	Los interlocutores tiene diferencias de opiniÃ³n y no les importa si molestan o insultan al otro	Los interlocutores hablan maliciosamente de alguien que no estÃ¡ presente	Los interlocutores se estÃ¡n tomando el pelo el uno al otro en broma, pero no tienen intenciÃ³n de molestarse	Un interlocutor dice que estÃ¡n de acuerdo, pero mienten: lo que dicen es diferente de lo que piensan.	Los interlocutores tienen opiniones diferentes entre sÃ­, pero desean mantener una buena relaciÃ³n	Los interlocutores estÃ¡n de acuerdo entre sÃ­	Los interlocutores se estÃ¡n tomando el pelo el uno al otro en broma, pero no tienen intenciÃ³n de molestarse	Los interlocutores tiene diferencias de opiniÃ³n y no les importa si molestan o insultan al otro	Los interlocutores tiene diferencias de opiniÃ³n y no les importa si molestan o insultan al otro	Los interlocutores hablan maliciosamente de alguien que no estÃ¡ presente	Uno de los interlocutores estÃ¡ tratando de molestar a la otra persona de manera intencional y maliciosa
Spanish	Spanish	18 - 25	Hombre	Puedo entender una conversaciÃ³n cuando se habla despacio	Lo entiendo con fluidez	Los interlocutores se estÃ¡n tomando el pelo el uno al otro en broma, pero no tienen intenciÃ³n de molestarse	Los interlocutores estÃ¡n de acuerdo entre sÃ­	Los interlocutores estÃ¡n de acuerdo entre sÃ­	Los interlocutores no estÃ¡n realmente preocupados por el tema de conversaciÃ³n, sino que sÃ³lo estÃ¡n pasando tiemp	Los interlocutores tiene diferencias de opiniÃ³n y no les importa si molestan o insultan al otro	Los interlocutores tiene diferencias de opiniÃ³n y no les importa si molestan o insultan al otro	Los interlocutores hablan maliciosamente de alguien que no estÃ¡ presente	Uno de los interlocutores estÃ¡ tratando de molestar a la otra persona de manera intencional y maliciosa	Los interlocutores no estÃ¡n realmente preocupados por el tema de conversaciÃ³n, sino que sÃ³lo estÃ¡n pasando tiemp	Los interlocutores tienen opiniones diferentes entre sÃ­, pero desean mantener una buena relaciÃ³n	Los interlocutores estÃ¡n de acuerdo entre sÃ­	Los interlocutores no estÃ¡n realmente preocupados por el tema de conversaciÃ³n, sino que sÃ³lo estÃ¡n pasando tiemp	Los interlocutores se estÃ¡n tomando el pelo el uno al otro en broma, pero no tienen intenciÃ³n de molestarse	Los interlocutores tiene diferencias de opiniÃ³n y no les importa si molestan o insultan al otro	Los interlocutores tiene diferencias de opiniÃ³n y no les importa si molestan o insultan al otro	Uno de los interlocutores estÃ¡ tratando de molestar a la otra persona de manera intencional y maliciosa	Los interlocutores estÃ¡n de acuerdo entre sÃ­	Un interlocutor dice que estÃ¡n de acuerdo, pero mienten: lo que dicen es diferente de lo que piensan.	Los interlocutores no estÃ¡n realmente preocupados por el tema de conversaciÃ³n, sino que sÃ³lo estÃ¡n pasando tiemp	Los interlocutores no estÃ¡n realmente preocupados por el tema de conversaciÃ³n, sino que sÃ³lo estÃ¡n pasando tiemp	Uno de los interlocutores estÃ¡ tratando de molestar a la otra persona de manera intencional y maliciosa	Los interlocutores tiene diferencias de opiniÃ³n y no les importa si molestan o insultan al otro	Los interlocutores hablan maliciosamente de alguien que no estÃ¡ presente	Los interlocutores tiene diferencias de opiniÃ³n y no les importa si molestan o insultan al otro
Spanish	English	18 - 25	Mujer	Lo entiendo con fluidez	Lo entiendo con fluidez	Los interlocutores tienen opiniones diferentes entre sÃ­, pero desean mantener una buena relaciÃ³n	Los interlocutores no estÃ¡n realmente preocupados por el tema de conversaciÃ³n, sino que sÃ³lo estÃ¡n pasando tiemp	Los interlocutores no estÃ¡n realmente preocupados por el tema de conversaciÃ³n, sino que sÃ³lo estÃ¡n pasando tiemp	Los interlocutores hablan maliciosamente de alguien que no estÃ¡ presente	Un interlocutor dice que estÃ¡n de acuerdo, pero mienten: lo que dicen es diferente de lo que piensan.	Los interlocutores tiene diferencias de opiniÃ³n y no les importa si molestan o insultan al otro	Los interlocutores no estÃ¡n realmente preocupados por el tema de conversaciÃ³n, sino que sÃ³lo estÃ¡n pasando tiemp	Uno de los interlocutores estÃ¡ tratando de molestar a la otra persona de manera intencional y maliciosa	Los interlocutores estÃ¡n de acuerdo entre sÃ­	Los interlocutores hablan maliciosamente de alguien que no estÃ¡ presente	Los interlocutores tienen opiniones diferentes entre sÃ­, pero desean mantener una buena relaciÃ³n	Los interlocutores se estÃ¡n tomando el pelo el uno al otro en broma, pero no tienen intenciÃ³n de molestarse	Los interlocutores tienen opiniones diferentes entre sÃ­, pero desean mantener una buena relaciÃ³n	Los interlocutores no estÃ¡n realmente preocupados por el tema de conversaciÃ³n, sino que sÃ³lo estÃ¡n pasando tiemp	Los interlocutores estÃ¡n de acuerdo entre sÃ­	Uno de los interlocutores estÃ¡ tratando de molestar a la otra persona de manera intencional y maliciosa	Los interlocutores hablan maliciosamente de alguien que no estÃ¡ presente	Los interlocutores tienen opiniones diferentes entre sÃ­, pero desean mantener una buena relaciÃ³n	Los interlocutores estÃ¡n de acuerdo entre sÃ­	Un interlocutor dice que estÃ¡n de acuerdo, pero mienten: lo que dicen es diferente de lo que piensan.	Los interlocutores estÃ¡n de acuerdo entre sÃ­	Los interlocutores tiene diferencias de opiniÃ³n y no les importa si molestan o insultan al otro	Los interlocutores no estÃ¡n realmente preocupados por el tema de conversaciÃ³n, sino que sÃ³lo estÃ¡n pasando tiemp	Los interlocutores tiene diferencias de opiniÃ³n y no les importa si molestan o insultan al otro
Spanish	Spanish	18 - 25	Hombre	Entiendo lo suficiente como para mantener una conversaciÃ�	Lo entiendo con fluidez	Los interlocutores tienen opiniones diferentes entre sÃ­, pero desean mantener una buena relaciÃ³n	Los interlocutores no estÃ¡n realmente preocupados por el tema de conversaciÃ³n, sino que sÃ³lo estÃ¡n pasando tiemp	Los interlocutores hablan maliciosamente de alguien que no estÃ¡ presente	Los interlocutores se estÃ¡n tomando el pelo el uno al otro en broma, pero no tienen intenciÃ³n de molestarse	Los interlocutores tiene diferencias de opiniÃ³n y no les importa si molestan o insultan al otro	Uno de los interlocutores estÃ¡ tratando de molestar a la otra persona de manera intencional y maliciosa	Los interlocutores hablan maliciosamente de alguien que no estÃ¡ presente	Los interlocutores tiene diferencias de opiniÃ³n y no les importa si molestan o insultan al otro	Los interlocutores tienen opiniones diferentes entre sÃ­, pero desean mantener una buena relaciÃ³n	Los interlocutores se estÃ¡n tomando el pelo el uno al otro en broma, pero no tienen intenciÃ³n de molestarse	Los interlocutores estÃ¡n de acuerdo entre sÃ­	Los interlocutores no estÃ¡n realmente preocupados por el tema de conversaciÃ³n, sino que sÃ³lo estÃ¡n pasando tiemp	Los interlocutores tiene diferencias de opiniÃ³n y no les importa si molestan o insultan al otro	Los interlocutores tiene diferencias de opiniÃ³n y no les importa si molestan o insultan al otro	Los interlocutores se estÃ¡n tomando el pelo el uno al otro en broma, pero no tienen intenciÃ³n de molestarse	Los interlocutores se estÃ¡n tomando el pelo el uno al otro en broma, pero no tienen intenciÃ³n de molestarse	Los interlocutores no estÃ¡n realmente preocupados por el tema de conversaciÃ³n, sino que sÃ³lo estÃ¡n pasando tiemp	Los interlocutores tienen opiniones diferentes entre sÃ­, pero desean mantener una buena relaciÃ³n	Los interlocutores se estÃ¡n tomando el pelo el uno al otro en broma, pero no tienen intenciÃ³n de molestarse	Los interlocutores se estÃ¡n tomando el pelo el uno al otro en broma, pero no tienen intenciÃ³n de molestarse	Los interlocutores tienen opiniones diferentes entre sÃ­, pero desean mantener una buena relaciÃ³n	Uno de los interlocutores estÃ¡ tratando de molestar a la otra persona de manera intencional y maliciosa	Los interlocutores hablan maliciosamente de alguien que no estÃ¡ presente	Los interlocutores tiene diferencias de opiniÃ³n y no les importa si molestan o insultan al otro
Spanish	English	18 - 25	Mujer	Lo entiendo con fluidez	Lo entiendo con fluidez	Los interlocutores se estÃ¡n tomando el pelo el uno al otro en broma, pero no tienen intenciÃ³n de molestarse	Los interlocutores tienen opiniones diferentes entre sÃ­, pero desean mantener una buena relaciÃ³n	Los interlocutores tienen opiniones diferentes entre sÃ­, pero desean mantener una buena relaciÃ³n	Los interlocutores no estÃ¡n realmente preocupados por el tema de conversaciÃ³n, sino que sÃ³lo estÃ¡n pasando tiemp	Los interlocutores se estÃ¡n tomando el pelo el uno al otro en broma, pero no tienen intenciÃ³n de molestarse	Uno de los interlocutores estÃ¡ tratando de molestar a la otra persona de manera intencional y maliciosa	Los interlocutores se estÃ¡n tomando el pelo el uno al otro en broma, pero no tienen intenciÃ³n de molestarse	Los interlocutores tiene diferencias de opiniÃ³n y no les importa si molestan o insultan al otro	Los interlocutores tienen opiniones diferentes entre sÃ­, pero desean mantener una buena relaciÃ³n	Uno de los interlocutores estÃ¡ tratando de molestar a la otra persona de manera intencional y maliciosa	Los interlocutores tienen opiniones diferentes entre sÃ­, pero desean mantener una buena relaciÃ³n	Los interlocutores no estÃ¡n realmente preocupados por el tema de conversaciÃ³n, sino que sÃ³lo estÃ¡n pasando tiemp	Los interlocutores tienen opiniones diferentes entre sÃ­, pero desean mantener una buena relaciÃ³n	Uno de los interlocutores estÃ¡ tratando de molestar a la otra persona de manera intencional y maliciosa	Los interlocutores no estÃ¡n realmente preocupados por el tema de conversaciÃ³n, sino que sÃ³lo estÃ¡n pasando tiemp	Uno de los interlocutores estÃ¡ tratando de molestar a la otra persona de manera intencional y maliciosa	Los interlocutores estÃ¡n de acuerdo entre sÃ­	Los interlocutores tienen opiniones diferentes entre sÃ­, pero desean mantener una buena relaciÃ³n	Los interlocutores estÃ¡n de acuerdo entre sÃ­	Los interlocutores se estÃ¡n tomando el pelo el uno al otro en broma, pero no tienen intenciÃ³n de molestarse	Un interlocutor dice que estÃ¡n de acuerdo, pero mienten: lo que dicen es diferente de lo que piensan.	Uno de los interlocutores estÃ¡ tratando de molestar a la otra persona de manera intencional y maliciosa	Los interlocutores hablan maliciosamente de alguien que no estÃ¡ presente	Los interlocutores tiene diferencias de opiniÃ³n y no les importa si molestan o insultan al otro
Spanish	Spanish	18 - 25	Hombre	Lo entiendo con fluidez	Lo entiendo con fluidez	Los interlocutores no estÃ¡n realmente preocupados por el tema de conversaciÃ³n, sino que sÃ³lo estÃ¡n pasando tiemp	Los interlocutores tienen opiniones diferentes entre sÃ­, pero desean mantener una buena relaciÃ³n	Un interlocutor dice que estÃ¡n de acuerdo, pero mienten: lo que dicen es diferente de lo que piensan.	Los interlocutores estÃ¡n de acuerdo entre sÃ­	Los interlocutores tiene diferencias de opiniÃ³n y no les importa si molestan o insultan al otro	Un interlocutor dice que estÃ¡n de acuerdo, pero mienten: lo que dicen es diferente de lo que piensan.	Los interlocutores no estÃ¡n realmente preocupados por el tema de conversaciÃ³n, sino que sÃ³lo estÃ¡n pasando tiemp	Uno de los interlocutores estÃ¡ tratando de molestar a la otra persona de manera intencional y maliciosa	Los interlocutores se estÃ¡n tomando el pelo el uno al otro en broma, pero no tienen intenciÃ³n de molestarse	Los interlocutores hablan maliciosamente de alguien que no estÃ¡ presente	Los interlocutores tienen opiniones diferentes entre sÃ­, pero desean mantener una buena relaciÃ³n	Los interlocutores hablan maliciosamente de alguien que no estÃ¡ presente	Uno de los interlocutores estÃ¡ tratando de molestar a la otra persona de manera intencional y maliciosa	Los interlocutores tiene diferencias de opiniÃ³n y no les importa si molestan o insultan al otro	Un interlocutor dice que estÃ¡n de acuerdo, pero mienten: lo que dicen es diferente de lo que piensan.	Uno de los interlocutores estÃ¡ tratando de molestar a la otra persona de manera intencional y maliciosa	Los interlocutores estÃ¡n de acuerdo entre sÃ­	Los interlocutores tienen opiniones diferentes entre sÃ­, pero desean mantener una buena relaciÃ³n	Los interlocutores no estÃ¡n realmente preocupados por el tema de conversaciÃ³n, sino que sÃ³lo estÃ¡n pasando tiemp	Los interlocutores se estÃ¡n tomando el pelo el uno al otro en broma, pero no tienen intenciÃ³n de molestarse	Los interlocutores tiene diferencias de opiniÃ³n y no les importa si molestan o insultan al otro	Un interlocutor dice que estÃ¡n de acuerdo, pero mienten: lo que dicen es diferente de lo que piensan.	Los interlocutores hablan maliciosamente de alguien que no estÃ¡ presente	Los interlocutores tiene diferencias de opiniÃ³n y no les importa si molestan o insultan al otro
Spanish	English	18 - 25	Mujer	Lo entiendo con fluidez	Lo entiendo con fluidez	Los interlocutores no estÃ¡n realmente preocupados por el tema de conversaciÃ³n, sino que sÃ³lo estÃ¡n pasando tiemp	Los interlocutores hablan maliciosamente de alguien que no estÃ¡ presente	Los interlocutores se estÃ¡n tomando el pelo el uno al otro en broma, pero no tienen intenciÃ³n de molestarse	Los interlocutores hablan maliciosamente de alguien que no estÃ¡ presente	Un interlocutor dice que estÃ¡n de acuerdo, pero mienten: lo que dicen es diferente de lo que piensan.	Los interlocutores tiene diferencias de opiniÃ³n y no les importa si molestan o insultan al otro	Los interlocutores se estÃ¡n tomando el pelo el uno al otro en broma, pero no tienen intenciÃ³n de molestarse	Uno de los interlocutores estÃ¡ tratando de molestar a la otra persona de manera intencional y maliciosa	Los interlocutores tienen opiniones diferentes entre sÃ­, pero desean mantener una buena relaciÃ³n	Los interlocutores tiene diferencias de opiniÃ³n y no les importa si molestan o insultan al otro	Un interlocutor dice que estÃ¡n de acuerdo, pero mienten: lo que dicen es diferente de lo que piensan.	Los interlocutores no estÃ¡n realmente preocupados por el tema de conversaciÃ³n, sino que sÃ³lo estÃ¡n pasando tiemp	Los interlocutores estÃ¡n de acuerdo entre sÃ­	Los interlocutores hablan maliciosamente de alguien que no estÃ¡ presente	Los interlocutores se estÃ¡n tomando el pelo el uno al otro en broma, pero no tienen intenciÃ³n de molestarse	Los interlocutores tiene diferencias de opiniÃ³n y no les importa si molestan o insultan al otro	Los interlocutores estÃ¡n de acuerdo entre sÃ­	Los interlocutores no estÃ¡n realmente preocupados por el tema de conversaciÃ³n, sino que sÃ³lo estÃ¡n pasando tiemp	Los interlocutores no estÃ¡n realmente preocupados por el tema de conversaciÃ³n, sino que sÃ³lo estÃ¡n pasando tiemp	Los interlocutores se estÃ¡n tomando el pelo el uno al otro en broma, pero no tienen intenciÃ³n de molestarse	Un interlocutor dice que estÃ¡n de acuerdo, pero mienten: lo que dicen es diferente de lo que piensan.	Los interlocutores tiene diferencias de opiniÃ³n y no les importa si molestan o insultan al otro	Los interlocutores hablan maliciosamente de alguien que no estÃ¡ presente	Uno de los interlocutores estÃ¡ tratando de molestar a la otra persona de manera intencional y maliciosa
Spanish	Spanish	18 - 25	Mujer	Lo entiendo con fluidez	Lo entiendo con fluidez	Los interlocutores tienen opiniones diferentes entre sÃ­, pero desean mantener una buena relaciÃ³n	Los interlocutores no estÃ¡n realmente preocupados por el tema de conversaciÃ³n, sino que sÃ³lo estÃ¡n pasando tiemp	Los interlocutores no estÃ¡n realmente preocupados por el tema de conversaciÃ³n, sino que sÃ³lo estÃ¡n pasando tiemp	Los interlocutores se estÃ¡n tomando el pelo el uno al otro en broma, pero no tienen intenciÃ³n de molestarse	Los interlocutores tiene diferencias de opiniÃ³n y no les importa si molestan o insultan al otro	Uno de los interlocutores estÃ¡ tratando de molestar a la otra persona de manera intencional y maliciosa	Los interlocutores hablan maliciosamente de alguien que no estÃ¡ presente	Los interlocutores tiene diferencias de opiniÃ³n y no les importa si molestan o insultan al otro	Los interlocutores tienen opiniones diferentes entre sÃ­, pero desean mantener una buena relaciÃ³n	Los interlocutores no estÃ¡n realmente preocupados por el tema de conversaciÃ³n, sino que sÃ³lo estÃ¡n pasando tiemp	Los interlocutores se estÃ¡n tomando el pelo el uno al otro en broma, pero no tienen intenciÃ³n de molestarse	Un interlocutor dice que estÃ¡n de acuerdo, pero mienten: lo que dicen es diferente de lo que piensan.	Los interlocutores hablan maliciosamente de alguien que no estÃ¡ presente	Los interlocutores tienen opiniones diferentes entre sÃ­, pero desean mantener una buena relaciÃ³n	Un interlocutor dice que estÃ¡n de acuerdo, pero mienten: lo que dicen es diferente de lo que piensan.	Los interlocutores se estÃ¡n tomando el pelo el uno al otro en broma, pero no tienen intenciÃ³n de molestarse	Los interlocutores no estÃ¡n realmente preocupados por el tema de conversaciÃ³n, sino que sÃ³lo estÃ¡n pasando tiemp	Los interlocutores estÃ¡n de acuerdo entre sÃ­	Los interlocutores tiene diferencias de opiniÃ³n y no les importa si molestan o insultan al otro	Los interlocutores se estÃ¡n tomando el pelo el uno al otro en broma, pero no tienen intenciÃ³n de molestarse	Los interlocutores tiene diferencias de opiniÃ³n y no les importa si molestan o insultan al otro	Un interlocutor dice que estÃ¡n de acuerdo, pero mienten: lo que dicen es diferente de lo que piensan.	Los interlocutores hablan maliciosamente de alguien que no estÃ¡ presente	Los interlocutores tiene diferencias de opiniÃ³n y no les importa si molestan o insultan al otro
Spanish	English	26 - 30	Hombre	Lo entiendo con fluidez	Lo entiendo con fluidez	Los interlocutores tienen opiniones diferentes entre sÃ­, pero desean mantener una buena relaciÃ³n	Los interlocutores tiene diferencias de opiniÃ³n y no les importa si molestan o insultan al otro	Los interlocutores estÃ¡n de acuerdo entre sÃ­	Los interlocutores no estÃ¡n realmente preocupados por el tema de conversaciÃ³n, sino que sÃ³lo estÃ¡n pasando tiemp	Los interlocutores tiene diferencias de opiniÃ³n y no les importa si molestan o insultan al otro	Los interlocutores hablan maliciosamente de alguien que no estÃ¡ presente	Los interlocutores se estÃ¡n tomando el pelo el uno al otro en broma, pero no tienen intenciÃ³n de molestarse	Los interlocutores tiene diferencias de opiniÃ³n y no les importa si molestan o insultan al otro	Los interlocutores no estÃ¡n realmente preocupados por el tema de conversaciÃ³n, sino que sÃ³lo estÃ¡n pasando tiemp	Los interlocutores tienen opiniones diferentes entre sÃ­, pero desean mantener una buena relaciÃ³n	Los interlocutores tienen opiniones diferentes entre sÃ­, pero desean mantener una buena relaciÃ³n	Los interlocutores estÃ¡n de acuerdo entre sÃ­	Los interlocutores se estÃ¡n tomando el pelo el uno al otro en broma, pero no tienen intenciÃ³n de molestarse	Uno de los interlocutores estÃ¡ tratando de molestar a la otra persona de manera intencional y maliciosa	Los interlocutores tienen opiniones diferentes entre sÃ­, pero desean mantener una buena relaciÃ³n	Uno de los interlocutores estÃ¡ tratando de molestar a la otra persona de manera intencional y maliciosa	Los interlocutores estÃ¡n de acuerdo entre sÃ­	Los interlocutores tienen opiniones diferentes entre sÃ­, pero desean mantener una buena relaciÃ³n	Un interlocutor dice que estÃ¡n de acuerdo, pero mienten: lo que dicen es diferente de lo que piensan.	Los interlocutores no estÃ¡n realmente preocupados por el tema de conversaciÃ³n, sino que sÃ³lo estÃ¡n pasando tiemp	Los interlocutores estÃ¡n de acuerdo entre sÃ­	Los interlocutores tiene diferencias de opiniÃ³n y no les importa si molestan o insultan al otro	Los interlocutores hablan maliciosamente de alguien que no estÃ¡ presente	Los interlocutores tiene diferencias de opiniÃ³n y no les importa si molestan o insultan al otro
Spanish	Spanish	46 - 50	Hombre	Puedo entender palabras puntuales en una conversaciÃ³n	Lo entiendo con fluidez	Un interlocutor dice que estÃ¡n de acuerdo, pero mienten: lo que dicen es diferente de lo que piensan.	Los interlocutores estÃ¡n de acuerdo entre sÃ­	Los interlocutores no estÃ¡n realmente preocupados por el tema de conversaciÃ³n, sino que sÃ³lo estÃ¡n pasando tiemp	Los interlocutores se estÃ¡n tomando el pelo el uno al otro en broma, pero no tienen intenciÃ³n de molestarse	Los interlocutores tiene diferencias de opiniÃ³n y no les importa si molestan o insultan al otro	Los interlocutores tiene diferencias de opiniÃ³n y no les importa si molestan o insultan al otro	Uno de los interlocutores estÃ¡ tratando de molestar a la otra persona de manera intencional y maliciosa	Los interlocutores tiene diferencias de opiniÃ³n y no les importa si molestan o insultan al otro	Los interlocutores no estÃ¡n realmente preocupados por el tema de conversaciÃ³n, sino que sÃ³lo estÃ¡n pasando tiemp	Los interlocutores estÃ¡n de acuerdo entre sÃ­	Los interlocutores tienen opiniones diferentes entre sÃ­, pero desean mantener una buena relaciÃ³n	Los interlocutores estÃ¡n de acuerdo entre sÃ­	Los interlocutores se estÃ¡n tomando el pelo el uno al otro en broma, pero no tienen intenciÃ³n de molestarse	Uno de los interlocutores estÃ¡ tratando de molestar a la otra persona de manera intencional y maliciosa	Un interlocutor dice que estÃ¡n de acuerdo, pero mienten: lo que dicen es diferente de lo que piensan.	Los interlocutores tiene diferencias de opiniÃ³n y no les importa si molestan o insultan al otro	Un interlocutor dice que estÃ¡n de acuerdo, pero mienten: lo que dicen es diferente de lo que piensan.	Un interlocutor dice que estÃ¡n de acuerdo, pero mienten: lo que dicen es diferente de lo que piensan.	Los interlocutores no estÃ¡n realmente preocupados por el tema de conversaciÃ³n, sino que sÃ³lo estÃ¡n pasando tiemp	Los interlocutores estÃ¡n de acuerdo entre sÃ­	Un interlocutor dice que estÃ¡n de acuerdo, pero mienten: lo que dicen es diferente de lo que piensan.	Los interlocutores tiene diferencias de opiniÃ³n y no les importa si molestan o insultan al otro	Los interlocutores tienen opiniones diferentes entre sÃ­, pero desean mantener una buena relaciÃ³n	Los interlocutores tiene diferencias de opiniÃ³n y no les importa si molestan o insultan al otro
Spanish	English	18 - 25	Hombre	Entiendo lo suficiente como para mantener una conversaciÃ�	Lo entiendo con fluidez	Los interlocutores no estÃ¡n realmente preocupados por el tema de conversaciÃ³n, sino que sÃ³lo estÃ¡n pasando tiemp	Los interlocutores tienen opiniones diferentes entre sÃ­, pero desean mantener una buena relaciÃ³n	Los interlocutores no estÃ¡n realmente preocupados por el tema de conversaciÃ³n, sino que sÃ³lo estÃ¡n pasando tiemp	Los interlocutores tiene diferencias de opiniÃ³n y no les importa si molestan o insultan al otro	Los interlocutores se estÃ¡n tomando el pelo el uno al otro en broma, pero no tienen intenciÃ³n de molestarse	Los interlocutores tiene diferencias de opiniÃ³n y no les importa si molestan o insultan al otro	Los interlocutores se estÃ¡n tomando el pelo el uno al otro en broma, pero no tienen intenciÃ³n de molestarse	Los interlocutores tienen opiniones diferentes entre sÃ­, pero desean mantener una buena relaciÃ³n	Los interlocutores no estÃ¡n realmente preocupados por el tema de conversaciÃ³n, sino que sÃ³lo estÃ¡n pasando tiemp	Los interlocutores se estÃ¡n tomando el pelo el uno al otro en broma, pero no tienen intenciÃ³n de molestarse	Los interlocutores no estÃ¡n realmente preocupados por el tema de conversaciÃ³n, sino que sÃ³lo estÃ¡n pasando tiemp	Los interlocutores se estÃ¡n tomando el pelo el uno al otro en broma, pero no tienen intenciÃ³n de molestarse	Los interlocutores no estÃ¡n realmente preocupados por el tema de conversaciÃ³n, sino que sÃ³lo estÃ¡n pasando tiemp	Los interlocutores tiene diferencias de opiniÃ³n y no les importa si molestan o insultan al otro	Los interlocutores tiene diferencias de opiniÃ³n y no les importa si molestan o insultan al otro	Uno de los interlocutores estÃ¡ tratando de molestar a la otra persona de manera intencional y maliciosa	Los interlocutores estÃ¡n de acuerdo entre sÃ­	Los interlocutores tienen opiniones diferentes entre sÃ­, pero desean mantener una buena relaciÃ³n	Los interlocutores estÃ¡n de acuerdo entre sÃ­	Los interlocutores no estÃ¡n realmente preocupados por el tema de conversaciÃ³n, sino que sÃ³lo estÃ¡n pasando tiemp	Un interlocutor dice que estÃ¡n de acuerdo, pero mienten: lo que dicen es diferente de lo que piensan.	Los interlocutores tiene diferencias de opiniÃ³n y no les importa si molestan o insultan al otro	Los interlocutores hablan maliciosamente de alguien que no estÃ¡ presente	Uno de los interlocutores estÃ¡ tratando de molestar a la otra persona de manera intencional y maliciosa
Spanish	Spanish	18 - 25	Mujer	Lo entiendo con fluidez	Lo entiendo con fluidez	Los interlocutores estÃ¡n de acuerdo entre sÃ­	Los interlocutores tienen opiniones diferentes entre sÃ­, pero desean mantener una buena relaciÃ³n	Los interlocutores hablan maliciosamente de alguien que no estÃ¡ presente	Los interlocutores se estÃ¡n tomando el pelo el uno al otro en broma, pero no tienen intenciÃ³n de molestarse	Los interlocutores tiene diferencias de opiniÃ³n y no les importa si molestan o insultan al otro	Uno de los interlocutores estÃ¡ tratando de molestar a la otra persona de manera intencional y maliciosa	Un interlocutor dice que estÃ¡n de acuerdo, pero mienten: lo que dicen es diferente de lo que piensan.	Uno de los interlocutores estÃ¡ tratando de molestar a la otra persona de manera intencional y maliciosa	Los interlocutores estÃ¡n de acuerdo entre sÃ­	Los interlocutores tienen opiniones diferentes entre sÃ­, pero desean mantener una buena relaciÃ³n	Uno de los interlocutores estÃ¡ tratando de molestar a la otra persona de manera intencional y maliciosa	Los interlocutores no estÃ¡n realmente preocupados por el tema de conversaciÃ³n, sino que sÃ³lo estÃ¡n pasando tiemp	Los interlocutores se estÃ¡n tomando el pelo el uno al otro en broma, pero no tienen intenciÃ³n de molestarse	Un interlocutor dice que estÃ¡n de acuerdo, pero mienten: lo que dicen es diferente de lo que piensan.	Uno de los interlocutores estÃ¡ tratando de molestar a la otra persona de manera intencional y maliciosa	Los interlocutores tienen opiniones diferentes entre sÃ­, pero desean mantener una buena relaciÃ³n	Los interlocutores no estÃ¡n realmente preocupados por el tema de conversaciÃ³n, sino que sÃ³lo estÃ¡n pasando tiemp	Los interlocutores no estÃ¡n realmente preocupados por el tema de conversaciÃ³n, sino que sÃ³lo estÃ¡n pasando tiemp	Los interlocutores no estÃ¡n realmente preocupados por el tema de conversaciÃ³n, sino que sÃ³lo estÃ¡n pasando tiemp	Los interlocutores tienen opiniones diferentes entre sÃ­, pero desean mantener una buena relaciÃ³n	Uno de los interlocutores estÃ¡ tratando de molestar a la otra persona de manera intencional y maliciosa	Los interlocutores tienen opiniones diferentes entre sÃ­, pero desean mantener una buena relaciÃ³n	Los interlocutores tienen opiniones diferentes entre sÃ­, pero desean mantener una buena relaciÃ³n	Los interlocutores tiene diferencias de opiniÃ³n y no les importa si molestan o insultan al otro
Spanish	English	26 - 30	Mujer	Entiendo lo suficiente como para mantener una conversaciÃ�	Lo entiendo con fluidez	Los interlocutores no estÃ¡n realmente preocupados por el tema de conversaciÃ³n, sino que sÃ³lo estÃ¡n pasando tiemp	Los interlocutores tienen opiniones diferentes entre sÃ­, pero desean mantener una buena relaciÃ³n	Los interlocutores tienen opiniones diferentes entre sÃ­, pero desean mantener una buena relaciÃ³n	Los interlocutores no estÃ¡n realmente preocupados por el tema de conversaciÃ³n, sino que sÃ³lo estÃ¡n pasando tiemp	Los interlocutores tienen opiniones diferentes entre sÃ­, pero desean mantener una buena relaciÃ³n	Los interlocutores se estÃ¡n tomando el pelo el uno al otro en broma, pero no tienen intenciÃ³n de molestarse	Uno de los interlocutores estÃ¡ tratando de molestar a la otra persona de manera intencional y maliciosa	Los interlocutores tiene diferencias de opiniÃ³n y no les importa si molestan o insultan al otro	Uno de los interlocutores estÃ¡ tratando de molestar a la otra persona de manera intencional y maliciosa	Los interlocutores tienen opiniones diferentes entre sÃ­, pero desean mantener una buena relaciÃ³n	Los interlocutores estÃ¡n de acuerdo entre sÃ­	Los interlocutores tienen opiniones diferentes entre sÃ­, pero desean mantener una buena relaciÃ³n	Los interlocutores tiene diferencias de opiniÃ³n y no les importa si molestan o insultan al otro	Los interlocutores tiene diferencias de opiniÃ³n y no les importa si molestan o insultan al otro	Los interlocutores no estÃ¡n realmente preocupados por el tema de conversaciÃ³n, sino que sÃ³lo estÃ¡n pasando tiemp	Los interlocutores hablan maliciosamente de alguien que no estÃ¡ presente	Los interlocutores estÃ¡n de acuerdo entre sÃ­	Los interlocutores tienen opiniones diferentes entre sÃ­, pero desean mantener una buena relaciÃ³n	Un interlocutor dice que estÃ¡n de acuerdo, pero mienten: lo que dicen es diferente de lo que piensan.	Los interlocutores no estÃ¡n realmente preocupados por el tema de conversaciÃ³n, sino que sÃ³lo estÃ¡n pasando tiemp	Los interlocutores no estÃ¡n realmente preocupados por el tema de conversaciÃ³n, sino que sÃ³lo estÃ¡n pasando tiemp	Los interlocutores tiene diferencias de opiniÃ³n y no les importa si molestan o insultan al otro	Los interlocutores hablan maliciosamente de alguien que no estÃ¡ presente	Los interlocutores tiene diferencias de opiniÃ³n y no les importa si molestan o insultan al otro
Spanish	Spanish	18 - 25	Hombre	Lo entiendo con fluidez	Lo entiendo con fluidez	Los interlocutores no estÃ¡n realmente preocupados por el tema de conversaciÃ³n, sino que sÃ³lo estÃ¡n pasando tiemp	Los interlocutores se estÃ¡n tomando el pelo el uno al otro en broma, pero no tienen intenciÃ³n de molestarse	Los interlocutores tiene diferencias de opiniÃ³n y no les importa si molestan o insultan al otro	Los interlocutores tienen opiniones diferentes entre sÃ­, pero desean mantener una buena relaciÃ³n	Uno de los interlocutores estÃ¡ tratando de molestar a la otra persona de manera intencional y maliciosa	Un interlocutor dice que estÃ¡n de acuerdo, pero mienten: lo que dicen es diferente de lo que piensan.	Los interlocutores no estÃ¡n realmente preocupados por el tema de conversaciÃ³n, sino que sÃ³lo estÃ¡n pasando tiemp	Los interlocutores tienen opiniones diferentes entre sÃ­, pero desean mantener una buena relaciÃ³n	Los interlocutores no estÃ¡n realmente preocupados por el tema de conversaciÃ³n, sino que sÃ³lo estÃ¡n pasando tiemp	Los interlocutores no estÃ¡n realmente preocupados por el tema de conversaciÃ³n, sino que sÃ³lo estÃ¡n pasando tiemp	Los interlocutores tiene diferencias de opiniÃ³n y no les importa si molestan o insultan al otro	Los interlocutores hablan maliciosamente de alguien que no estÃ¡ presente	Los interlocutores tienen opiniones diferentes entre sÃ­, pero desean mantener una buena relaciÃ³n	Los interlocutores se estÃ¡n tomando el pelo el uno al otro en broma, pero no tienen intenciÃ³n de molestarse	Uno de los interlocutores estÃ¡ tratando de molestar a la otra persona de manera intencional y maliciosa	Uno de los interlocutores estÃ¡ tratando de molestar a la otra persona de manera intencional y maliciosa	Los interlocutores no estÃ¡n realmente preocupados por el tema de conversaciÃ³n, sino que sÃ³lo estÃ¡n pasando tiemp	Los interlocutores no estÃ¡n realmente preocupados por el tema de conversaciÃ³n, sino que sÃ³lo estÃ¡n pasando tiemp	Los interlocutores no estÃ¡n realmente preocupados por el tema de conversaciÃ³n, sino que sÃ³lo estÃ¡n pasando tiemp	Los interlocutores se estÃ¡n tomando el pelo el uno al otro en broma, pero no tienen intenciÃ³n de molestarse	Los interlocutores tienen opiniones diferentes entre sÃ­, pero desean mantener una buena relaciÃ³n	Uno de los interlocutores estÃ¡ tratando de molestar a la otra persona de manera intencional y maliciosa	Un interlocutor dice que estÃ¡n de acuerdo, pero mienten: lo que dicen es diferente de lo que piensan.	Los interlocutores tiene diferencias de opiniÃ³n y no les importa si molestan o insultan al otro
Spanish	English	26 - 30	Mujer	Entiendo lo suficiente como para mantener una conversaciÃ�	Lo entiendo con fluidez	Los interlocutores estÃ¡n de acuerdo entre sÃ­	Los interlocutores tiene diferencias de opiniÃ³n y no les importa si molestan o insultan al otro	Los interlocutores hablan maliciosamente de alguien que no estÃ¡ presente	Los interlocutores no estÃ¡n realmente preocupados por el tema de conversaciÃ³n, sino que sÃ³lo estÃ¡n pasando tiemp	Los interlocutores hablan maliciosamente de alguien que no estÃ¡ presente	Un interlocutor dice que estÃ¡n de acuerdo, pero mienten: lo que dicen es diferente de lo que piensan.	Uno de los interlocutores estÃ¡ tratando de molestar a la otra persona de manera intencional y maliciosa	Uno de los interlocutores estÃ¡ tratando de molestar a la otra persona de manera intencional y maliciosa	Los interlocutores se estÃ¡n tomando el pelo el uno al otro en broma, pero no tienen intenciÃ³n de molestarse	Los interlocutores tiene diferencias de opiniÃ³n y no les importa si molestan o insultan al otro	Los interlocutores no estÃ¡n realmente preocupados por el tema de conversaciÃ³n, sino que sÃ³lo estÃ¡n pasando tiemp	Los interlocutores tienen opiniones diferentes entre sÃ­, pero desean mantener una buena relaciÃ³n	Los interlocutores tienen opiniones diferentes entre sÃ­, pero desean mantener una buena relaciÃ³n	Los interlocutores tienen opiniones diferentes entre sÃ­, pero desean mantener una buena relaciÃ³n	Uno de los interlocutores estÃ¡ tratando de molestar a la otra persona de manera intencional y maliciosa	Los interlocutores no estÃ¡n realmente preocupados por el tema de conversaciÃ³n, sino que sÃ³lo estÃ¡n pasando tiemp	Los interlocutores estÃ¡n de acuerdo entre sÃ­	Los interlocutores tiene diferencias de opiniÃ³n y no les importa si molestan o insultan al otro	Los interlocutores no estÃ¡n realmente preocupados por el tema de conversaciÃ³n, sino que sÃ³lo estÃ¡n pasando tiemp	Un interlocutor dice que estÃ¡n de acuerdo, pero mienten: lo que dicen es diferente de lo que piensan.	Los interlocutores no estÃ¡n realmente preocupados por el tema de conversaciÃ³n, sino que sÃ³lo estÃ¡n pasando tiemp	Los interlocutores hablan maliciosamente de alguien que no estÃ¡ presente	Los interlocutores se estÃ¡n tomando el pelo el uno al otro en broma, pero no tienen intenciÃ³n de molestarse	Los interlocutores tiene diferencias de opiniÃ³n y no les importa si molestan o insultan al otro
Spanish	Spanish	18 - 25	Mujer	Lo entiendo con fluidez	Lo entiendo con fluidez	Los interlocutores no estÃ¡n realmente preocupados por el tema de conversaciÃ³n, sino que sÃ³lo estÃ¡n pasando tiemp	Los interlocutores estÃ¡n de acuerdo entre sÃ­	Los interlocutores tienen opiniones diferentes entre sÃ­, pero desean mantener una buena relaciÃ³n	Los interlocutores tienen opiniones diferentes entre sÃ­, pero desean mantener una buena relaciÃ³n	Uno de los interlocutores estÃ¡ tratando de molestar a la otra persona de manera intencional y maliciosa	Los interlocutores tiene diferencias de opiniÃ³n y no les importa si molestan o insultan al otro	Los interlocutores tienen opiniones diferentes entre sÃ­, pero desean mantener una buena relaciÃ³n	Los interlocutores tiene diferencias de opiniÃ³n y no les importa si molestan o insultan al otro	Los interlocutores no estÃ¡n realmente preocupados por el tema de conversaciÃ³n, sino que sÃ³lo estÃ¡n pasando tiemp	Los interlocutores no estÃ¡n realmente preocupados por el tema de conversaciÃ³n, sino que sÃ³lo estÃ¡n pasando tiemp	Los interlocutores tiene diferencias de opiniÃ³n y no les importa si molestan o insultan al otro	Los interlocutores se estÃ¡n tomando el pelo el uno al otro en broma, pero no tienen intenciÃ³n de molestarse	Los interlocutores tiene diferencias de opiniÃ³n y no les importa si molestan o insultan al otro	Los interlocutores hablan maliciosamente de alguien que no estÃ¡ presente	Los interlocutores se estÃ¡n tomando el pelo el uno al otro en broma, pero no tienen intenciÃ³n de molestarse	Uno de los interlocutores estÃ¡ tratando de molestar a la otra persona de manera intencional y maliciosa	Los interlocutores no estÃ¡n realmente preocupados por el tema de conversaciÃ³n, sino que sÃ³lo estÃ¡n pasando tiemp	Los interlocutores tienen opiniones diferentes entre sÃ­, pero desean mantener una buena relaciÃ³n	Los interlocutores no estÃ¡n realmente preocupados por el tema de conversaciÃ³n, sino que sÃ³lo estÃ¡n pasando tiemp	Los interlocutores se estÃ¡n tomando el pelo el uno al otro en broma, pero no tienen intenciÃ³n de molestarse	Los interlocutores tienen opiniones diferentes entre sÃ­, pero desean mantener una buena relaciÃ³n	Los interlocutores tiene diferencias de opiniÃ³n y no les importa si molestan o insultan al otro	Los interlocutores hablan maliciosamente de alguien que no estÃ¡ presente	Un interlocutor dice que estÃ¡n de acuerdo, pero mienten: lo que dicen es diferente de lo que piensan.
Spanish	English	18 - 25	Hombre	Entiendo lo suficiente como para mantener una conversaciÃ�	Lo entiendo con fluidez	Los interlocutores se estÃ¡n tomando el pelo el uno al otro en broma, pero no tienen intenciÃ³n de molestarse	Los interlocutores tienen opiniones diferentes entre sÃ­, pero desean mantener una buena relaciÃ³n	Los interlocutores no estÃ¡n realmente preocupados por el tema de conversaciÃ³n, sino que sÃ³lo estÃ¡n pasando tiemp	Los interlocutores no estÃ¡n realmente preocupados por el tema de conversaciÃ³n, sino que sÃ³lo estÃ¡n pasando tiemp	Los interlocutores estÃ¡n de acuerdo entre sÃ­	Los interlocutores tiene diferencias de opiniÃ³n y no les importa si molestan o insultan al otro	Los interlocutores se estÃ¡n tomando el pelo el uno al otro en broma, pero no tienen intenciÃ³n de molestarse	Los interlocutores tiene diferencias de opiniÃ³n y no les importa si molestan o insultan al otro	Los interlocutores tiene diferencias de opiniÃ³n y no les importa si molestan o insultan al otro	Uno de los interlocutores estÃ¡ tratando de molestar a la otra persona de manera intencional y maliciosa	Los interlocutores no estÃ¡n realmente preocupados por el tema de conversaciÃ³n, sino que sÃ³lo estÃ¡n pasando tiemp	Los interlocutores no estÃ¡n realmente preocupados por el tema de conversaciÃ³n, sino que sÃ³lo estÃ¡n pasando tiemp	Los interlocutores tienen opiniones diferentes entre sÃ­, pero desean mantener una buena relaciÃ³n	Los interlocutores tiene diferencias de opiniÃ³n y no les importa si molestan o insultan al otro	Los interlocutores tienen opiniones diferentes entre sÃ­, pero desean mantener una buena relaciÃ³n	Uno de los interlocutores estÃ¡ tratando de molestar a la otra persona de manera intencional y maliciosa	Los interlocutores estÃ¡n de acuerdo entre sÃ­	Los interlocutores tienen opiniones diferentes entre sÃ­, pero desean mantener una buena relaciÃ³n	Los interlocutores no estÃ¡n realmente preocupados por el tema de conversaciÃ³n, sino que sÃ³lo estÃ¡n pasando tiemp	Los interlocutores no estÃ¡n realmente preocupados por el tema de conversaciÃ³n, sino que sÃ³lo estÃ¡n pasando tiemp	Un interlocutor dice que estÃ¡n de acuerdo, pero mienten: lo que dicen es diferente de lo que piensan.	Los interlocutores tiene diferencias de opiniÃ³n y no les importa si molestan o insultan al otro	Los interlocutores hablan maliciosamente de alguien que no estÃ¡ presente	Los interlocutores tiene diferencias de opiniÃ³n y no les importa si molestan o insultan al otro
Spanish	Spanish	18 - 25	Mujer	Entiendo lo suficiente como para mantener una conversaciÃ�	Lo entiendo con fluidez	Los interlocutores tienen opiniones diferentes entre sÃ­, pero desean mantener una buena relaciÃ³n	Los interlocutores no estÃ¡n realmente preocupados por el tema de conversaciÃ³n, sino que sÃ³lo estÃ¡n pasando tiemp	Los interlocutores hablan maliciosamente de alguien que no estÃ¡ presente	Los interlocutores se estÃ¡n tomando el pelo el uno al otro en broma, pero no tienen intenciÃ³n de molestarse	Los interlocutores se estÃ¡n tomando el pelo el uno al otro en broma, pero no tienen intenciÃ³n de molestarse	Un interlocutor dice que estÃ¡n de acuerdo, pero mienten: lo que dicen es diferente de lo que piensan.	Uno de los interlocutores estÃ¡ tratando de molestar a la otra persona de manera intencional y maliciosa	Los interlocutores tiene diferencias de opiniÃ³n y no les importa si molestan o insultan al otro	Uno de los interlocutores estÃ¡ tratando de molestar a la otra persona de manera intencional y maliciosa	Los interlocutores tienen opiniones diferentes entre sÃ­, pero desean mantener una buena relaciÃ³n	Los interlocutores se estÃ¡n tomando el pelo el uno al otro en broma, pero no tienen intenciÃ³n de molestarse	Los interlocutores no estÃ¡n realmente preocupados por el tema de conversaciÃ³n, sino que sÃ³lo estÃ¡n pasando tiemp	Los interlocutores tiene diferencias de opiniÃ³n y no les importa si molestan o insultan al otro	Los interlocutores hablan maliciosamente de alguien que no estÃ¡ presente	Los interlocutores se estÃ¡n tomando el pelo el uno al otro en broma, pero no tienen intenciÃ³n de molestarse	Los interlocutores hablan maliciosamente de alguien que no estÃ¡ presente	Los interlocutores estÃ¡n de acuerdo entre sÃ­	Los interlocutores tienen opiniones diferentes entre sÃ­, pero desean mantener una buena relaciÃ³n	Los interlocutores no estÃ¡n realmente preocupados por el tema de conversaciÃ³n, sino que sÃ³lo estÃ¡n pasando tiemp	Los interlocutores se estÃ¡n tomando el pelo el uno al otro en broma, pero no tienen intenciÃ³n de molestarse	Uno de los interlocutores estÃ¡ tratando de molestar a la otra persona de manera intencional y maliciosa	Los interlocutores tiene diferencias de opiniÃ³n y no les importa si molestan o insultan al otro	Los interlocutores hablan maliciosamente de alguien que no estÃ¡ presente	Los interlocutores tiene diferencias de opiniÃ³n y no les importa si molestan o insultan al otro
Spanish	Spanish	18 - 25	Hombre	Lo entiendo con fluidez	Lo entiendo con fluidez	Los interlocutores tienen opiniones diferentes entre sÃ­, pero desean mantener una buena relaciÃ³n	Los interlocutores no estÃ¡n realmente preocupados por el tema de conversaciÃ³n, sino que sÃ³lo estÃ¡n pasando tiemp	Los interlocutores estÃ¡n de acuerdo entre sÃ­	Los interlocutores no estÃ¡n realmente preocupados por el tema de conversaciÃ³n, sino que sÃ³lo estÃ¡n pasando tiemp	Los interlocutores tiene diferencias de opiniÃ³n y no les importa si molestan o insultan al otro	Los interlocutores hablan maliciosamente de alguien que no estÃ¡ presente	Los interlocutores hablan maliciosamente de alguien que no estÃ¡ presente	Los interlocutores tiene diferencias de opiniÃ³n y no les importa si molestan o insultan al otro	Los interlocutores no estÃ¡n realmente preocupados por el tema de conversaciÃ³n, sino que sÃ³lo estÃ¡n pasando tiemp	Los interlocutores estÃ¡n de acuerdo entre sÃ­	Los interlocutores no estÃ¡n realmente preocupados por el tema de conversaciÃ³n, sino que sÃ³lo estÃ¡n pasando tiemp	Los interlocutores estÃ¡n de acuerdo entre sÃ­	Uno de los interlocutores estÃ¡ tratando de molestar a la otra persona de manera intencional y maliciosa	Los interlocutores tiene diferencias de opiniÃ³n y no les importa si molestan o insultan al otro	Los interlocutores se estÃ¡n tomando el pelo el uno al otro en broma, pero no tienen intenciÃ³n de molestarse	Los interlocutores hablan maliciosamente de alguien que no estÃ¡ presente	Los interlocutores no estÃ¡n realmente preocupados por el tema de conversaciÃ³n, sino que sÃ³lo estÃ¡n pasando tiemp	Los interlocutores tienen opiniones diferentes entre sÃ­, pero desean mantener una buena relaciÃ³n	Los interlocutores estÃ¡n de acuerdo entre sÃ­	Los interlocutores no estÃ¡n realmente preocupados por el tema de conversaciÃ³n, sino que sÃ³lo estÃ¡n pasando tiemp	Los interlocutores tiene diferencias de opiniÃ³n y no les importa si molestan o insultan al otro	Uno de los interlocutores estÃ¡ tratando de molestar a la otra persona de manera intencional y maliciosa	Los interlocutores hablan maliciosamente de alguien que no estÃ¡ presente	Los interlocutores tiene diferencias de opiniÃ³n y no les importa si molestan o insultan al otro
Spanish	English	18 - 25	Mujer	Entiendo lo suficiente como para mantener una conversaciÃ�	Lo entiendo con fluidez	Los interlocutores no estÃ¡n realmente preocupados por el tema de conversaciÃ³n, sino que sÃ³lo estÃ¡n pasando tiemp	Los interlocutores tienen opiniones diferentes entre sÃ­, pero desean mantener una buena relaciÃ³n	Un interlocutor dice que estÃ¡n de acuerdo, pero mienten: lo que dicen es diferente de lo que piensan.	Los interlocutores tiene diferencias de opiniÃ³n y no les importa si molestan o insultan al otro	Los interlocutores estÃ¡n de acuerdo entre sÃ­	Uno de los interlocutores estÃ¡ tratando de molestar a la otra persona de manera intencional y maliciosa	Los interlocutores se estÃ¡n tomando el pelo el uno al otro en broma, pero no tienen intenciÃ³n de molestarse	Los interlocutores tiene diferencias de opiniÃ³n y no les importa si molestan o insultan al otro	Los interlocutores tiene diferencias de opiniÃ³n y no les importa si molestan o insultan al otro	Los interlocutores tienen opiniones diferentes entre sÃ­, pero desean mantener una buena relaciÃ³n	Los interlocutores estÃ¡n de acuerdo entre sÃ­	Los interlocutores no estÃ¡n realmente preocupados por el tema de conversaciÃ³n, sino que sÃ³lo estÃ¡n pasando tiemp	Uno de los interlocutores estÃ¡ tratando de molestar a la otra persona de manera intencional y maliciosa	Los interlocutores hablan maliciosamente de alguien que no estÃ¡ presente	Los interlocutores no estÃ¡n realmente preocupados por el tema de conversaciÃ³n, sino que sÃ³lo estÃ¡n pasando tiemp	Uno de los interlocutores estÃ¡ tratando de molestar a la otra persona de manera intencional y maliciosa	Los interlocutores tienen opiniones diferentes entre sÃ­, pero desean mantener una buena relaciÃ³n	Los interlocutores estÃ¡n de acuerdo entre sÃ­	Los interlocutores hablan maliciosamente de alguien que no estÃ¡ presente	Los interlocutores no estÃ¡n realmente preocupados por el tema de conversaciÃ³n, sino que sÃ³lo estÃ¡n pasando tiemp	Los interlocutores estÃ¡n de acuerdo entre sÃ­	Los interlocutores tiene diferencias de opiniÃ³n y no les importa si molestan o insultan al otro	Los interlocutores hablan maliciosamente de alguien que no estÃ¡ presente	Los interlocutores tiene diferencias de opiniÃ³n y no les importa si molestan o insultan al otro
Spanish	Spanish	18 - 25	Mujer	Lo entiendo con fluidez	Lo entiendo con fluidez	Los interlocutores no estÃ¡n realmente preocupados por el tema de conversaciÃ³n, sino que sÃ³lo estÃ¡n pasando tiemp	Los interlocutores tienen opiniones diferentes entre sÃ­, pero desean mantener una buena relaciÃ³n	Los interlocutores hablan maliciosamente de alguien que no estÃ¡ presente	Los interlocutores estÃ¡n de acuerdo entre sÃ­	Los interlocutores tiene diferencias de opiniÃ³n y no les importa si molestan o insultan al otro	Los interlocutores hablan maliciosamente de alguien que no estÃ¡ presente	Los interlocutores tienen opiniones diferentes entre sÃ­, pero desean mantener una buena relaciÃ³n	Los interlocutores tiene diferencias de opiniÃ³n y no les importa si molestan o insultan al otro	Un interlocutor dice que estÃ¡n de acuerdo, pero mienten: lo que dicen es diferente de lo que piensan.	Uno de los interlocutores estÃ¡ tratando de molestar a la otra persona de manera intencional y maliciosa	Un interlocutor dice que estÃ¡n de acuerdo, pero mienten: lo que dicen es diferente de lo que piensan.	Los interlocutores no estÃ¡n realmente preocupados por el tema de conversaciÃ³n, sino que sÃ³lo estÃ¡n pasando tiemp	Uno de los interlocutores estÃ¡ tratando de molestar a la otra persona de manera intencional y maliciosa	Los interlocutores tienen opiniones diferentes entre sÃ­, pero desean mantener una buena relaciÃ³n	Los interlocutores tienen opiniones diferentes entre sÃ­, pero desean mantener una buena relaciÃ³n	Los interlocutores tiene diferencias de opiniÃ³n y no les importa si molestan o insultan al otro	Un interlocutor dice que estÃ¡n de acuerdo, pero mienten: lo que dicen es diferente de lo que piensan.	Un interlocutor dice que estÃ¡n de acuerdo, pero mienten: lo que dicen es diferente de lo que piensan.	Los interlocutores no estÃ¡n realmente preocupados por el tema de conversaciÃ³n, sino que sÃ³lo estÃ¡n pasando tiemp	Un interlocutor dice que estÃ¡n de acuerdo, pero mienten: lo que dicen es diferente de lo que piensan.	Los interlocutores tienen opiniones diferentes entre sÃ­, pero desean mantener una buena relaciÃ³n	Los interlocutores tienen opiniones diferentes entre sÃ­, pero desean mantener una buena relaciÃ³n	Los interlocutores hablan maliciosamente de alguien que no estÃ¡ presente	Los interlocutores tiene diferencias de opiniÃ³n y no les importa si molestan o insultan al otro
Spanish	English	18 - 25	Hombre	Lo entiendo con fluidez	Lo entiendo con fluidez	Los interlocutores no estÃ¡n realmente preocupados por el tema de conversaciÃ³n, sino que sÃ³lo estÃ¡n pasando tiemp	Los interlocutores tienen opiniones diferentes entre sÃ­, pero desean mantener una buena relaciÃ³n	Los interlocutores no estÃ¡n realmente preocupados por el tema de conversaciÃ³n, sino que sÃ³lo estÃ¡n pasando tiemp	Uno de los interlocutores estÃ¡ tratando de molestar a la otra persona de manera intencional y maliciosa	Los interlocutores estÃ¡n de acuerdo entre sÃ­	Uno de los interlocutores estÃ¡ tratando de molestar a la otra persona de manera intencional y maliciosa	Los interlocutores se estÃ¡n tomando el pelo el uno al otro en broma, pero no tienen intenciÃ³n de molestarse	Los interlocutores tiene diferencias de opiniÃ³n y no les importa si molestan o insultan al otro	Los interlocutores estÃ¡n de acuerdo entre sÃ­	Los interlocutores tienen opiniones diferentes entre sÃ­, pero desean mantener una buena relaciÃ³n	Los interlocutores no estÃ¡n realmente preocupados por el tema de conversaciÃ³n, sino que sÃ³lo estÃ¡n pasando tiemp	Uno de los interlocutores estÃ¡ tratando de molestar a la otra persona de manera intencional y maliciosa	Los interlocutores tiene diferencias de opiniÃ³n y no les importa si molestan o insultan al otro	Los interlocutores tiene diferencias de opiniÃ³n y no les importa si molestan o insultan al otro	Los interlocutores estÃ¡n de acuerdo entre sÃ­	Uno de los interlocutores estÃ¡ tratando de molestar a la otra persona de manera intencional y maliciosa	Los interlocutores estÃ¡n de acuerdo entre sÃ­	Los interlocutores tienen opiniones diferentes entre sÃ­, pero desean mantener una buena relaciÃ³n	Los interlocutores estÃ¡n de acuerdo entre sÃ­	Los interlocutores no estÃ¡n realmente preocupados por el tema de conversaciÃ³n, sino que sÃ³lo estÃ¡n pasando tiemp	Uno de los interlocutores estÃ¡ tratando de molestar a la otra persona de manera intencional y maliciosa	Los interlocutores tiene diferencias de opiniÃ³n y no les importa si molestan o insultan al otro	Los interlocutores hablan maliciosamente de alguien que no estÃ¡ presente	Los interlocutores tiene diferencias de opiniÃ³n y no les importa si molestan o insultan al otro
Spanish	Spanish	26 - 30	Mujer	Lo entiendo con fluidez	Lo entiendo con fluidez	Los interlocutores estÃ¡n de acuerdo entre sÃ­	Los interlocutores no estÃ¡n realmente preocupados por el tema de conversaciÃ³n, sino que sÃ³lo estÃ¡n pasando tiemp	Los interlocutores se estÃ¡n tomando el pelo el uno al otro en broma, pero no tienen intenciÃ³n de molestarse	Los interlocutores estÃ¡n de acuerdo entre sÃ­	Los interlocutores no estÃ¡n realmente preocupados por el tema de conversaciÃ³n, sino que sÃ³lo estÃ¡n pasando tiemp	Los interlocutores tiene diferencias de opiniÃ³n y no les importa si molestan o insultan al otro	Los interlocutores tienen opiniones diferentes entre sÃ­, pero desean mantener una buena relaciÃ³n	Los interlocutores se estÃ¡n tomando el pelo el uno al otro en broma, pero no tienen intenciÃ³n de molestarse	Los interlocutores se estÃ¡n tomando el pelo el uno al otro en broma, pero no tienen intenciÃ³n de molestarse	Los interlocutores estÃ¡n de acuerdo entre sÃ­	Los interlocutores no estÃ¡n realmente preocupados por el tema de conversaciÃ³n, sino que sÃ³lo estÃ¡n pasando tiemp	Los interlocutores estÃ¡n de acuerdo entre sÃ­	Los interlocutores estÃ¡n de acuerdo entre sÃ­	Los interlocutores estÃ¡n de acuerdo entre sÃ­	Los interlocutores estÃ¡n de acuerdo entre sÃ­	Los interlocutores tienen opiniones diferentes entre sÃ­, pero desean mantener una buena relaciÃ³n	Los interlocutores no estÃ¡n realmente preocupados por el tema de conversaciÃ³n, sino que sÃ³lo estÃ¡n pasando tiemp	Los interlocutores tienen opiniones diferentes entre sÃ­, pero desean mantener una buena relaciÃ³n	Un interlocutor dice que estÃ¡n de acuerdo, pero mienten: lo que dicen es diferente de lo que piensan.	Los interlocutores estÃ¡n de acuerdo entre sÃ­	Los interlocutores tienen opiniones diferentes entre sÃ­, pero desean mantener una buena relaciÃ³n	Los interlocutores tiene diferencias de opiniÃ³n y no les importa si molestan o insultan al otro	Los interlocutores hablan maliciosamente de alguien que no estÃ¡ presente	Los interlocutores tiene diferencias de opiniÃ³n y no les importa si molestan o insultan al otro
Spanish	English	18 - 25	Mujer	Lo entiendo con fluidez	Lo entiendo con fluidez	Los interlocutores hablan maliciosamente de alguien que no estÃ¡ presente	Uno de los interlocutores estÃ¡ tratando de molestar a la otra persona de manera intencional y maliciosa	Los interlocutores estÃ¡n de acuerdo entre sÃ­	Los interlocutores se estÃ¡n tomando el pelo el uno al otro en broma, pero no tienen intenciÃ³n de molestarse	Uno de los interlocutores estÃ¡ tratando de molestar a la otra persona de manera intencional y maliciosa	Los interlocutores tiene diferencias de opiniÃ³n y no les importa si molestan o insultan al otro	Los interlocutores no estÃ¡n realmente preocupados por el tema de conversaciÃ³n, sino que sÃ³lo estÃ¡n pasando tiemp	Los interlocutores tiene diferencias de opiniÃ³n y no les importa si molestan o insultan al otro	Los interlocutores no estÃ¡n realmente preocupados por el tema de conversaciÃ³n, sino que sÃ³lo estÃ¡n pasando tiemp	Los interlocutores tienen opiniones diferentes entre sÃ­, pero desean mantener una buena relaciÃ³n	Uno de los interlocutores estÃ¡ tratando de molestar a la otra persona de manera intencional y maliciosa	Los interlocutores estÃ¡n de acuerdo entre sÃ­	Los interlocutores hablan maliciosamente de alguien que no estÃ¡ presente	Los interlocutores se estÃ¡n tomando el pelo el uno al otro en broma, pero no tienen intenciÃ³n de molestarse	Los interlocutores no estÃ¡n realmente preocupados por el tema de conversaciÃ³n, sino que sÃ³lo estÃ¡n pasando tiemp	Uno de los interlocutores estÃ¡ tratando de molestar a la otra persona de manera intencional y maliciosa	Los interlocutores tienen opiniones diferentes entre sÃ­, pero desean mantener una buena relaciÃ³n	Los interlocutores tienen opiniones diferentes entre sÃ­, pero desean mantener una buena relaciÃ³n	Los interlocutores estÃ¡n de acuerdo entre sÃ­	Un interlocutor dice que estÃ¡n de acuerdo, pero mienten: lo que dicen es diferente de lo que piensan.	Los interlocutores no estÃ¡n realmente preocupados por el tema de conversaciÃ³n, sino que sÃ³lo estÃ¡n pasando tiemp	Los interlocutores tiene diferencias de opiniÃ³n y no les importa si molestan o insultan al otro	Los interlocutores hablan maliciosamente de alguien que no estÃ¡ presente	Los interlocutores tiene diferencias de opiniÃ³n y no les importa si molestan o insultan al otro
Spanish	Spanish	26 - 30	Hombre	Entiendo lo suficiente como para mantener una conversaciÃ�	Lo entiendo con fluidez	Un interlocutor dice que estÃ¡n de acuerdo, pero mienten: lo que dicen es diferente de lo que piensan.	Los interlocutores no estÃ¡n realmente preocupados por el tema de conversaciÃ³n, sino que sÃ³lo estÃ¡n pasando tiemp	Los interlocutores tiene diferencias de opiniÃ³n y no les importa si molestan o insultan al otro	Los interlocutores no estÃ¡n realmente preocupados por el tema de conversaciÃ³n, sino que sÃ³lo estÃ¡n pasando tiemp	Los interlocutores tiene diferencias de opiniÃ³n y no les importa si molestan o insultan al otro	Los interlocutores tiene diferencias de opiniÃ³n y no les importa si molestan o insultan al otro	Los interlocutores hablan maliciosamente de alguien que no estÃ¡ presente	Uno de los interlocutores estÃ¡ tratando de molestar a la otra persona de manera intencional y maliciosa	Los interlocutores se estÃ¡n tomando el pelo el uno al otro en broma, pero no tienen intenciÃ³n de molestarse	Uno de los interlocutores estÃ¡ tratando de molestar a la otra persona de manera intencional y maliciosa	Los interlocutores tiene diferencias de opiniÃ³n y no les importa si molestan o insultan al otro	Los interlocutores hablan maliciosamente de alguien que no estÃ¡ presente	Los interlocutores se estÃ¡n tomando el pelo el uno al otro en broma, pero no tienen intenciÃ³n de molestarse	Los interlocutores se estÃ¡n tomando el pelo el uno al otro en broma, pero no tienen intenciÃ³n de molestarse	Los interlocutores se estÃ¡n tomando el pelo el uno al otro en broma, pero no tienen intenciÃ³n de molestarse	Uno de los interlocutores estÃ¡ tratando de molestar a la otra persona de manera intencional y maliciosa	Los interlocutores no estÃ¡n realmente preocupados por el tema de conversaciÃ³n, sino que sÃ³lo estÃ¡n pasando tiemp	Los interlocutores estÃ¡n de acuerdo entre sÃ­	Los interlocutores no estÃ¡n realmente preocupados por el tema de conversaciÃ³n, sino que sÃ³lo estÃ¡n pasando tiemp	Los interlocutores se estÃ¡n tomando el pelo el uno al otro en broma, pero no tienen intenciÃ³n de molestarse	Los interlocutores tienen opiniones diferentes entre sÃ­, pero desean mantener una buena relaciÃ³n	Los interlocutores tiene diferencias de opiniÃ³n y no les importa si molestan o insultan al otro	Los interlocutores hablan maliciosamente de alguien que no estÃ¡ presente	Los interlocutores tiene diferencias de opiniÃ³n y no les importa si molestan o insultan al otro
Spanish	Spanish	18 - 25	Mujer	Lo entiendo con fluidez	Lo entiendo con fluidez	Los interlocutores no estÃ¡n realmente preocupados por el tema de conversaciÃ³n, sino que sÃ³lo estÃ¡n pasando tiemp	Uno de los interlocutores estÃ¡ tratando de molestar a la otra persona de manera intencional y maliciosa	Los interlocutores tienen opiniones diferentes entre sÃ­, pero desean mantener una buena relaciÃ³n	Los interlocutores estÃ¡n de acuerdo entre sÃ­	Los interlocutores se estÃ¡n tomando el pelo el uno al otro en broma, pero no tienen intenciÃ³n de molestarse	Los interlocutores hablan maliciosamente de alguien que no estÃ¡ presente	Los interlocutores tienen opiniones diferentes entre sÃ­, pero desean mantener una buena relaciÃ³n	Los interlocutores tiene diferencias de opiniÃ³n y no les importa si molestan o insultan al otro	Los interlocutores tienen opiniones diferentes entre sÃ­, pero desean mantener una buena relaciÃ³n	Los interlocutores hablan maliciosamente de alguien que no estÃ¡ presente	Los interlocutores estÃ¡n de acuerdo entre sÃ­	Los interlocutores no estÃ¡n realmente preocupados por el tema de conversaciÃ³n, sino que sÃ³lo estÃ¡n pasando tiemp	Los interlocutores se estÃ¡n tomando el pelo el uno al otro en broma, pero no tienen intenciÃ³n de molestarse	Uno de los interlocutores estÃ¡ tratando de molestar a la otra persona de manera intencional y maliciosa	Uno de los interlocutores estÃ¡ tratando de molestar a la otra persona de manera intencional y maliciosa	Un interlocutor dice que estÃ¡n de acuerdo, pero mienten: lo que dicen es diferente de lo que piensan.	Los interlocutores no estÃ¡n realmente preocupados por el tema de conversaciÃ³n, sino que sÃ³lo estÃ¡n pasando tiemp	Los interlocutores tienen opiniones diferentes entre sÃ­, pero desean mantener una buena relaciÃ³n	Los interlocutores no estÃ¡n realmente preocupados por el tema de conversaciÃ³n, sino que sÃ³lo estÃ¡n pasando tiemp	Los interlocutores se estÃ¡n tomando el pelo el uno al otro en broma, pero no tienen intenciÃ³n de molestarse	Los interlocutores tienen opiniones diferentes entre sÃ­, pero desean mantener una buena relaciÃ³n	Los interlocutores tiene diferencias de opiniÃ³n y no les importa si molestan o insultan al otro	Un interlocutor dice que estÃ¡n de acuerdo, pero mienten: lo que dicen es diferente de lo que piensan.	Los interlocutores tiene diferencias de opiniÃ³n y no les importa si molestan o insultan al otro
Spanish	English	26 - 30	Mujer	Entiendo lo suficiente como para mantener una conversaciÃ�	Lo entiendo con fluidez	Los interlocutores no estÃ¡n realmente preocupados por el tema de conversaciÃ³n, sino que sÃ³lo estÃ¡n pasando tiemp	Los interlocutores tiene diferencias de opiniÃ³n y no les importa si molestan o insultan al otro	Los interlocutores estÃ¡n de acuerdo entre sÃ­	Los interlocutores estÃ¡n de acuerdo entre sÃ­	Uno de los interlocutores estÃ¡ tratando de molestar a la otra persona de manera intencional y maliciosa	Los interlocutores hablan maliciosamente de alguien que no estÃ¡ presente	Los interlocutores no estÃ¡n realmente preocupados por el tema de conversaciÃ³n, sino que sÃ³lo estÃ¡n pasando tiemp	Uno de los interlocutores estÃ¡ tratando de molestar a la otra persona de manera intencional y maliciosa	Los interlocutores no estÃ¡n realmente preocupados por el tema de conversaciÃ³n, sino que sÃ³lo estÃ¡n pasando tiemp	Los interlocutores no estÃ¡n realmente preocupados por el tema de conversaciÃ³n, sino que sÃ³lo estÃ¡n pasando tiemp	Los interlocutores no estÃ¡n realmente preocupados por el tema de conversaciÃ³n, sino que sÃ³lo estÃ¡n pasando tiemp	Los interlocutores no estÃ¡n realmente preocupados por el tema de conversaciÃ³n, sino que sÃ³lo estÃ¡n pasando tiemp	Los interlocutores no estÃ¡n realmente preocupados por el tema de conversaciÃ³n, sino que sÃ³lo estÃ¡n pasando tiemp	Los interlocutores no estÃ¡n realmente preocupados por el tema de conversaciÃ³n, sino que sÃ³lo estÃ¡n pasando tiemp	Los interlocutores no estÃ¡n realmente preocupados por el tema de conversaciÃ³n, sino que sÃ³lo estÃ¡n pasando tiemp	Los interlocutores no estÃ¡n realmente preocupados por el tema de conversaciÃ³n, sino que sÃ³lo estÃ¡n pasando tiemp	Los interlocutores se estÃ¡n tomando el pelo el uno al otro en broma, pero no tienen intenciÃ³n de molestarse	Los interlocutores se estÃ¡n tomando el pelo el uno al otro en broma, pero no tienen intenciÃ³n de molestarse	Los interlocutores estÃ¡n de acuerdo entre sÃ­	Los interlocutores no estÃ¡n realmente preocupados por el tema de conversaciÃ³n, sino que sÃ³lo estÃ¡n pasando tiemp	Los interlocutores hablan maliciosamente de alguien que no estÃ¡ presente	Los interlocutores tiene diferencias de opiniÃ³n y no les importa si molestan o insultan al otro	Los interlocutores hablan maliciosamente de alguien que no estÃ¡ presente	Los interlocutores tiene diferencias de opiniÃ³n y no les importa si molestan o insultan al otro
Spanish	English	18 - 25	Mujer	Lo entiendo con fluidez	Lo entiendo con fluidez	Los interlocutores no estÃ¡n realmente preocupados por el tema de conversaciÃ³n, sino que sÃ³lo estÃ¡n pasando tiemp	Los interlocutores hablan maliciosamente de alguien que no estÃ¡ presente	Los interlocutores hablan maliciosamente de alguien que no estÃ¡ presente	Los interlocutores no estÃ¡n realmente preocupados por el tema de conversaciÃ³n, sino que sÃ³lo estÃ¡n pasando tiemp	Los interlocutores tienen opiniones diferentes entre sÃ­, pero desean mantener una buena relaciÃ³n	Uno de los interlocutores estÃ¡ tratando de molestar a la otra persona de manera intencional y maliciosa	Los interlocutores hablan maliciosamente de alguien que no estÃ¡ presente	Los interlocutores se estÃ¡n tomando el pelo el uno al otro en broma, pero no tienen intenciÃ³n de molestarse	Los interlocutores tiene diferencias de opiniÃ³n y no les importa si molestan o insultan al otro	Un interlocutor dice que estÃ¡n de acuerdo, pero mienten: lo que dicen es diferente de lo que piensan.	Los interlocutores tienen opiniones diferentes entre sÃ­, pero desean mantener una buena relaciÃ³n	Los interlocutores tienen opiniones diferentes entre sÃ­, pero desean mantener una buena relaciÃ³n	Los interlocutores estÃ¡n de acuerdo entre sÃ­	Los interlocutores tiene diferencias de opiniÃ³n y no les importa si molestan o insultan al otro	Los interlocutores tienen opiniones diferentes entre sÃ­, pero desean mantener una buena relaciÃ³n	Los interlocutores se estÃ¡n tomando el pelo el uno al otro en broma, pero no tienen intenciÃ³n de molestarse	Los interlocutores se estÃ¡n tomando el pelo el uno al otro en broma, pero no tienen intenciÃ³n de molestarse	Los interlocutores tienen opiniones diferentes entre sÃ­, pero desean mantener una buena relaciÃ³n	Los interlocutores estÃ¡n de acuerdo entre sÃ­	Los interlocutores no estÃ¡n realmente preocupados por el tema de conversaciÃ³n, sino que sÃ³lo estÃ¡n pasando tiemp	Los interlocutores hablan maliciosamente de alguien que no estÃ¡ presente	Los interlocutores tiene diferencias de opiniÃ³n y no les importa si molestan o insultan al otro	Los interlocutores hablan maliciosamente de alguien que no estÃ¡ presente	Uno de los interlocutores estÃ¡ tratando de molestar a la otra persona de manera intencional y maliciosa
Spanish	Spanish	18 - 25	Mujer	Lo entiendo con fluidez	Lo entiendo con fluidez	Un interlocutor dice que estÃ¡n de acuerdo, pero mienten: lo que dicen es diferente de lo que piensan.	Un interlocutor dice que estÃ¡n de acuerdo, pero mienten: lo que dicen es diferente de lo que piensan.	Los interlocutores tienen opiniones diferentes entre sÃ­, pero desean mantener una buena relaciÃ³n	Los interlocutores se estÃ¡n tomando el pelo el uno al otro en broma, pero no tienen intenciÃ³n de molestarse	Los interlocutores tienen opiniones diferentes entre sÃ­, pero desean mantener una buena relaciÃ³n	Los interlocutores tienen opiniones diferentes entre sÃ­, pero desean mantener una buena relaciÃ³n	Los interlocutores no estÃ¡n realmente preocupados por el tema de conversaciÃ³n, sino que sÃ³lo estÃ¡n pasando tiemp	Uno de los interlocutores estÃ¡ tratando de molestar a la otra persona de manera intencional y maliciosa	Los interlocutores estÃ¡n de acuerdo entre sÃ­	Los interlocutores no estÃ¡n realmente preocupados por el tema de conversaciÃ³n, sino que sÃ³lo estÃ¡n pasando tiemp	Los interlocutores tiene diferencias de opiniÃ³n y no les importa si molestan o insultan al otro	Los interlocutores estÃ¡n de acuerdo entre sÃ­	Uno de los interlocutores estÃ¡ tratando de molestar a la otra persona de manera intencional y maliciosa	Los interlocutores tienen opiniones diferentes entre sÃ­, pero desean mantener una buena relaciÃ³n	Un interlocutor dice que estÃ¡n de acuerdo, pero mienten: lo que dicen es diferente de lo que piensan.	Los interlocutores tiene diferencias de opiniÃ³n y no les importa si molestan o insultan al otro	Los interlocutores no estÃ¡n realmente preocupados por el tema de conversaciÃ³n, sino que sÃ³lo estÃ¡n pasando tiemp	Los interlocutores tienen opiniones diferentes entre sÃ­, pero desean mantener una buena relaciÃ³n	Los interlocutores no estÃ¡n realmente preocupados por el tema de conversaciÃ³n, sino que sÃ³lo estÃ¡n pasando tiemp	Los interlocutores estÃ¡n de acuerdo entre sÃ­	Los interlocutores tienen opiniones diferentes entre sÃ­, pero desean mantener una buena relaciÃ³n	Los interlocutores tiene diferencias de opiniÃ³n y no les importa si molestan o insultan al otro	Los interlocutores hablan maliciosamente de alguien que no estÃ¡ presente	Los interlocutores tiene diferencias de opiniÃ³n y no les importa si molestan o insultan al otro
Spanish	English	18 - 25	Hombre	Lo entiendo con fluidez	Lo entiendo con fluidez	Los interlocutores se estÃ¡n tomando el pelo el uno al otro en broma, pero no tienen intenciÃ³n de molestarse	Los interlocutores tienen opiniones diferentes entre sÃ­, pero desean mantener una buena relaciÃ³n	Los interlocutores hablan maliciosamente de alguien que no estÃ¡ presente	Los interlocutores tiene diferencias de opiniÃ³n y no les importa si molestan o insultan al otro	Uno de los interlocutores estÃ¡ tratando de molestar a la otra persona de manera intencional y maliciosa	Los interlocutores tiene diferencias de opiniÃ³n y no les importa si molestan o insultan al otro	Los interlocutores hablan maliciosamente de alguien que no estÃ¡ presente	Los interlocutores tiene diferencias de opiniÃ³n y no les importa si molestan o insultan al otro	Los interlocutores estÃ¡n de acuerdo entre sÃ­	Los interlocutores tiene diferencias de opiniÃ³n y no les importa si molestan o insultan al otro	Los interlocutores no estÃ¡n realmente preocupados por el tema de conversaciÃ³n, sino que sÃ³lo estÃ¡n pasando tiemp	Uno de los interlocutores estÃ¡ tratando de molestar a la otra persona de manera intencional y maliciosa	Los interlocutores tiene diferencias de opiniÃ³n y no les importa si molestan o insultan al otro	Los interlocutores estÃ¡n de acuerdo entre sÃ­	Un interlocutor dice que estÃ¡n de acuerdo, pero mienten: lo que dicen es diferente de lo que piensan.	Los interlocutores estÃ¡n de acuerdo entre sÃ­	Los interlocutores estÃ¡n de acuerdo entre sÃ­	Los interlocutores no estÃ¡n realmente preocupados por el tema de conversaciÃ³n, sino que sÃ³lo estÃ¡n pasando tiemp	Los interlocutores estÃ¡n de acuerdo entre sÃ­	Los interlocutores tienen opiniones diferentes entre sÃ­, pero desean mantener una buena relaciÃ³n	Los interlocutores tienen opiniones diferentes entre sÃ­, pero desean mantener una buena relaciÃ³n	Los interlocutores tiene diferencias de opiniÃ³n y no les importa si molestan o insultan al otro	Los interlocutores hablan maliciosamente de alguien que no estÃ¡ presente	Los interlocutores tiene diferencias de opiniÃ³n y no les importa si molestan o insultan al otro
Spanish	Spanish	41 - 45	Mujer	Entiendo lo suficiente como para mantener una conversaciÃ�	Lo entiendo con fluidez	Los interlocutores estÃ¡n de acuerdo entre sÃ­	Los interlocutores tienen opiniones diferentes entre sÃ­, pero desean mantener una buena relaciÃ³n	Los interlocutores tienen opiniones diferentes entre sÃ­, pero desean mantener una buena relaciÃ³n	Los interlocutores hablan maliciosamente de alguien que no estÃ¡ presente	Los interlocutores tiene diferencias de opiniÃ³n y no les importa si molestan o insultan al otro	Los interlocutores tiene diferencias de opiniÃ³n y no les importa si molestan o insultan al otro	Los interlocutores tienen opiniones diferentes entre sÃ­, pero desean mantener una buena relaciÃ³n	Uno de los interlocutores estÃ¡ tratando de molestar a la otra persona de manera intencional y maliciosa	Uno de los interlocutores estÃ¡ tratando de molestar a la otra persona de manera intencional y maliciosa	Los interlocutores estÃ¡n de acuerdo entre sÃ­	Los interlocutores tiene diferencias de opiniÃ³n y no les importa si molestan o insultan al otro	Los interlocutores estÃ¡n de acuerdo entre sÃ­	Los interlocutores hablan maliciosamente de alguien que no estÃ¡ presente	Los interlocutores tiene diferencias de opiniÃ³n y no les importa si molestan o insultan al otro	Los interlocutores tienen opiniones diferentes entre sÃ­, pero desean mantener una buena relaciÃ³n	Los interlocutores se estÃ¡n tomando el pelo el uno al otro en broma, pero no tienen intenciÃ³n de molestarse	Los interlocutores no estÃ¡n realmente preocupados por el tema de conversaciÃ³n, sino que sÃ³lo estÃ¡n pasando tiemp	Los interlocutores tienen opiniones diferentes entre sÃ­, pero desean mantener una buena relaciÃ³n	Los interlocutores estÃ¡n de acuerdo entre sÃ­	Los interlocutores se estÃ¡n tomando el pelo el uno al otro en broma, pero no tienen intenciÃ³n de molestarse	Los interlocutores tienen opiniones diferentes entre sÃ­, pero desean mantener una buena relaciÃ³n	Los interlocutores tienen opiniones diferentes entre sÃ­, pero desean mantener una buena relaciÃ³n	Los interlocutores hablan maliciosamente de alguien que no estÃ¡ presente	Los interlocutores tiene diferencias de opiniÃ³n y no les importa si molestan o insultan al otro
Spanish	English	56 - 60	Hombre	Puedo entender palabras puntuales en una conversaciÃ³n	Lo entiendo con fluidez	Los interlocutores estÃ¡n de acuerdo entre sÃ­	Los interlocutores tienen opiniones diferentes entre sÃ­, pero desean mantener una buena relaciÃ³n	Un interlocutor dice que estÃ¡n de acuerdo, pero mienten: lo que dicen es diferente de lo que piensan.	Los interlocutores se estÃ¡n tomando el pelo el uno al otro en broma, pero no tienen intenciÃ³n de molestarse	Los interlocutores tienen opiniones diferentes entre sÃ­, pero desean mantener una buena relaciÃ³n	Los interlocutores hablan maliciosamente de alguien que no estÃ¡ presente	Los interlocutores se estÃ¡n tomando el pelo el uno al otro en broma, pero no tienen intenciÃ³n de molestarse	Los interlocutores tiene diferencias de opiniÃ³n y no les importa si molestan o insultan al otro	Los interlocutores tienen opiniones diferentes entre sÃ­, pero desean mantener una buena relaciÃ³n	Los interlocutores hablan maliciosamente de alguien que no estÃ¡ presente	Uno de los interlocutores estÃ¡ tratando de molestar a la otra persona de manera intencional y maliciosa	Un interlocutor dice que estÃ¡n de acuerdo, pero mienten: lo que dicen es diferente de lo que piensan.	Uno de los interlocutores estÃ¡ tratando de molestar a la otra persona de manera intencional y maliciosa	Los interlocutores estÃ¡n de acuerdo entre sÃ­	Un interlocutor dice que estÃ¡n de acuerdo, pero mienten: lo que dicen es diferente de lo que piensan.	Los interlocutores no estÃ¡n realmente preocupados por el tema de conversaciÃ³n, sino que sÃ³lo estÃ¡n pasando tiemp	Un interlocutor dice que estÃ¡n de acuerdo, pero mienten: lo que dicen es diferente de lo que piensan.	Un interlocutor dice que estÃ¡n de acuerdo, pero mienten: lo que dicen es diferente de lo que piensan.	Los interlocutores estÃ¡n de acuerdo entre sÃ­	Los interlocutores se estÃ¡n tomando el pelo el uno al otro en broma, pero no tienen intenciÃ³n de molestarse	Los interlocutores no estÃ¡n realmente preocupados por el tema de conversaciÃ³n, sino que sÃ³lo estÃ¡n pasando tiemp	Los interlocutores tiene diferencias de opiniÃ³n y no les importa si molestan o insultan al otro	Los interlocutores hablan maliciosamente de alguien que no estÃ¡ presente	Los interlocutores tiene diferencias de opiniÃ³n y no les importa si molestan o insultan al otro
Spanish	English	18 - 25	Mujer	Lo entiendo con fluidez	Lo entiendo con fluidez	Los interlocutores se estÃ¡n tomando el pelo el uno al otro en broma, pero no tienen intenciÃ³n de molestarse	Los interlocutores tienen opiniones diferentes entre sÃ­, pero desean mantener una buena relaciÃ³n	Los interlocutores estÃ¡n de acuerdo entre sÃ­	Los interlocutores se estÃ¡n tomando el pelo el uno al otro en broma, pero no tienen intenciÃ³n de molestarse	Los interlocutores estÃ¡n de acuerdo entre sÃ­	Los interlocutores tiene diferencias de opiniÃ³n y no les importa si molestan o insultan al otro	Los interlocutores no estÃ¡n realmente preocupados por el tema de conversaciÃ³n, sino que sÃ³lo estÃ¡n pasando tiemp	Uno de los interlocutores estÃ¡ tratando de molestar a la otra persona de manera intencional y maliciosa	Los interlocutores estÃ¡n de acuerdo entre sÃ­	Los interlocutores tienen opiniones diferentes entre sÃ­, pero desean mantener una buena relaciÃ³n	Los interlocutores tienen opiniones diferentes entre sÃ­, pero desean mantener una buena relaciÃ³n	Uno de los interlocutores estÃ¡ tratando de molestar a la otra persona de manera intencional y maliciosa	Los interlocutores se estÃ¡n tomando el pelo el uno al otro en broma, pero no tienen intenciÃ³n de molestarse	Los interlocutores estÃ¡n de acuerdo entre sÃ­	Los interlocutores hablan maliciosamente de alguien que no estÃ¡ presente	Uno de los interlocutores estÃ¡ tratando de molestar a la otra persona de manera intencional y maliciosa	Los interlocutores estÃ¡n de acuerdo entre sÃ­	Los interlocutores se estÃ¡n tomando el pelo el uno al otro en broma, pero no tienen intenciÃ³n de molestarse	Los interlocutores estÃ¡n de acuerdo entre sÃ­	Los interlocutores tienen opiniones diferentes entre sÃ­, pero desean mantener una buena relaciÃ³n	Los interlocutores estÃ¡n de acuerdo entre sÃ­	Uno de los interlocutores estÃ¡ tratando de molestar a la otra persona de manera intencional y maliciosa	Los interlocutores hablan maliciosamente de alguien que no estÃ¡ presente	Uno de los interlocutores estÃ¡ tratando de molestar a la otra persona de manera intencional y maliciosa
Spanish	Spanish	31 - 35	Hombre	Puedo entender una conversaciÃ³n cuando se habla despacio	Lo entiendo con fluidez	Los interlocutores no estÃ¡n realmente preocupados por el tema de conversaciÃ³n, sino que sÃ³lo estÃ¡n pasando tiemp	Los interlocutores no estÃ¡n realmente preocupados por el tema de conversaciÃ³n, sino que sÃ³lo estÃ¡n pasando tiemp	Los interlocutores estÃ¡n de acuerdo entre sÃ­	Los interlocutores no estÃ¡n realmente preocupados por el tema de conversaciÃ³n, sino que sÃ³lo estÃ¡n pasando tiemp	Los interlocutores tienen opiniones diferentes entre sÃ­, pero desean mantener una buena relaciÃ³n	Los interlocutores tiene diferencias de opiniÃ³n y no les importa si molestan o insultan al otro	Los interlocutores tienen opiniones diferentes entre sÃ­, pero desean mantener una buena relaciÃ³n	Uno de los interlocutores estÃ¡ tratando de molestar a la otra persona de manera intencional y maliciosa	Uno de los interlocutores estÃ¡ tratando de molestar a la otra persona de manera intencional y maliciosa	Los interlocutores estÃ¡n de acuerdo entre sÃ­	Los interlocutores estÃ¡n de acuerdo entre sÃ­	Los interlocutores estÃ¡n de acuerdo entre sÃ­	Uno de los interlocutores estÃ¡ tratando de molestar a la otra persona de manera intencional y maliciosa	Los interlocutores tienen opiniones diferentes entre sÃ­, pero desean mantener una buena relaciÃ³n	Los interlocutores no estÃ¡n realmente preocupados por el tema de conversaciÃ³n, sino que sÃ³lo estÃ¡n pasando tiemp	Los interlocutores tiene diferencias de opiniÃ³n y no les importa si molestan o insultan al otro	Los interlocutores estÃ¡n de acuerdo entre sÃ­	Los interlocutores tienen opiniones diferentes entre sÃ­, pero desean mantener una buena relaciÃ³n	Los interlocutores estÃ¡n de acuerdo entre sÃ­	Los interlocutores se estÃ¡n tomando el pelo el uno al otro en broma, pero no tienen intenciÃ³n de molestarse	Uno de los interlocutores estÃ¡ tratando de molestar a la otra persona de manera intencional y maliciosa	Los interlocutores tiene diferencias de opiniÃ³n y no les importa si molestan o insultan al otro	Los interlocutores no estÃ¡n realmente preocupados por el tema de conversaciÃ³n, sino que sÃ³lo estÃ¡n pasando tiemp	Los interlocutores tiene diferencias de opiniÃ³n y no les importa si molestan o insultan al otro
Spanish	English	18 - 25	Mujer	Entiendo lo suficiente como para mantener una conversaciÃ�	Lo entiendo con fluidez	Uno de los interlocutores estÃ¡ tratando de molestar a la otra persona de manera intencional y maliciosa	Los interlocutores tienen opiniones diferentes entre sÃ­, pero desean mantener una buena relaciÃ³n	Los interlocutores tienen opiniones diferentes entre sÃ­, pero desean mantener una buena relaciÃ³n	Los interlocutores hablan maliciosamente de alguien que no estÃ¡ presente	Uno de los interlocutores estÃ¡ tratando de molestar a la otra persona de manera intencional y maliciosa	Los interlocutores tiene diferencias de opiniÃ³n y no les importa si molestan o insultan al otro	Los interlocutores no estÃ¡n realmente preocupados por el tema de conversaciÃ³n, sino que sÃ³lo estÃ¡n pasando tiemp	Los interlocutores se estÃ¡n tomando el pelo el uno al otro en broma, pero no tienen intenciÃ³n de molestarse	Los interlocutores no estÃ¡n realmente preocupados por el tema de conversaciÃ³n, sino que sÃ³lo estÃ¡n pasando tiemp	Los interlocutores estÃ¡n de acuerdo entre sÃ­	Los interlocutores no estÃ¡n realmente preocupados por el tema de conversaciÃ³n, sino que sÃ³lo estÃ¡n pasando tiemp	Los interlocutores estÃ¡n de acuerdo entre sÃ­	Los interlocutores se estÃ¡n tomando el pelo el uno al otro en broma, pero no tienen intenciÃ³n de molestarse	Los interlocutores tienen opiniones diferentes entre sÃ­, pero desean mantener una buena relaciÃ³n	Uno de los interlocutores estÃ¡ tratando de molestar a la otra persona de manera intencional y maliciosa	Los interlocutores hablan maliciosamente de alguien que no estÃ¡ presente	Un interlocutor dice que estÃ¡n de acuerdo, pero mienten: lo que dicen es diferente de lo que piensan.	Los interlocutores se estÃ¡n tomando el pelo el uno al otro en broma, pero no tienen intenciÃ³n de molestarse	Los interlocutores estÃ¡n de acuerdo entre sÃ­	Los interlocutores no estÃ¡n realmente preocupados por el tema de conversaciÃ³n, sino que sÃ³lo estÃ¡n pasando tiemp	Los interlocutores tiene diferencias de opiniÃ³n y no les importa si molestan o insultan al otro	Los interlocutores tiene diferencias de opiniÃ³n y no les importa si molestan o insultan al otro	Los interlocutores hablan maliciosamente de alguien que no estÃ¡ presente	Los interlocutores tiene diferencias de opiniÃ³n y no les importa si molestan o insultan al otro
Spanish	Spanish	18 - 25	Mujer	Puedo entender una conversaciÃ³n cuando se habla despacio	Lo entiendo con fluidez	Los interlocutores tienen opiniones diferentes entre sÃ­, pero desean mantener una buena relaciÃ³n	Los interlocutores no estÃ¡n realmente preocupados por el tema de conversaciÃ³n, sino que sÃ³lo estÃ¡n pasando tiemp	Los interlocutores hablan maliciosamente de alguien que no estÃ¡ presente	Los interlocutores se estÃ¡n tomando el pelo el uno al otro en broma, pero no tienen intenciÃ³n de molestarse	Los interlocutores tienen opiniones diferentes entre sÃ­, pero desean mantener una buena relaciÃ³n	Los interlocutores hablan maliciosamente de alguien que no estÃ¡ presente	Los interlocutores hablan maliciosamente de alguien que no estÃ¡ presente	Los interlocutores se estÃ¡n tomando el pelo el uno al otro en broma, pero no tienen intenciÃ³n de molestarse	Los interlocutores estÃ¡n de acuerdo entre sÃ­	Los interlocutores estÃ¡n de acuerdo entre sÃ­	Los interlocutores no estÃ¡n realmente preocupados por el tema de conversaciÃ³n, sino que sÃ³lo estÃ¡n pasando tiemp	Los interlocutores estÃ¡n de acuerdo entre sÃ­	Los interlocutores se estÃ¡n tomando el pelo el uno al otro en broma, pero no tienen intenciÃ³n de molestarse	Los interlocutores se estÃ¡n tomando el pelo el uno al otro en broma, pero no tienen intenciÃ³n de molestarse	Los interlocutores se estÃ¡n tomando el pelo el uno al otro en broma, pero no tienen intenciÃ³n de molestarse	Los interlocutores se estÃ¡n tomando el pelo el uno al otro en broma, pero no tienen intenciÃ³n de molestarse	Los interlocutores no estÃ¡n realmente preocupados por el tema de conversaciÃ³n, sino que sÃ³lo estÃ¡n pasando tiemp	Los interlocutores tienen opiniones diferentes entre sÃ­, pero desean mantener una buena relaciÃ³n	Los interlocutores estÃ¡n de acuerdo entre sÃ­	Los interlocutores no estÃ¡n realmente preocupados por el tema de conversaciÃ³n, sino que sÃ³lo estÃ¡n pasando tiemp	Los interlocutores tienen opiniones diferentes entre sÃ­, pero desean mantener una buena relaciÃ³n	Los interlocutores tiene diferencias de opiniÃ³n y no les importa si molestan o insultan al otro	Los interlocutores tienen opiniones diferentes entre sÃ­, pero desean mantener una buena relaciÃ³n	Los interlocutores tiene diferencias de opiniÃ³n y no les importa si molestan o insultan al otro
Spanish	English	18 - 25	Mujer	Entiendo lo suficiente como para mantener una conversaciÃ�	Lo entiendo con fluidez	Los interlocutores estÃ¡n de acuerdo entre sÃ­	Los interlocutores no estÃ¡n realmente preocupados por el tema de conversaciÃ³n, sino que sÃ³lo estÃ¡n pasando tiemp	Los interlocutores tienen opiniones diferentes entre sÃ­, pero desean mantener una buena relaciÃ³n	Los interlocutores tiene diferencias de opiniÃ³n y no les importa si molestan o insultan al otro	Los interlocutores no estÃ¡n realmente preocupados por el tema de conversaciÃ³n, sino que sÃ³lo estÃ¡n pasando tiemp	Uno de los interlocutores estÃ¡ tratando de molestar a la otra persona de manera intencional y maliciosa	Los interlocutores hablan maliciosamente de alguien que no estÃ¡ presente	Los interlocutores tiene diferencias de opiniÃ³n y no les importa si molestan o insultan al otro	Un interlocutor dice que estÃ¡n de acuerdo, pero mienten: lo que dicen es diferente de lo que piensan.	Los interlocutores no estÃ¡n realmente preocupados por el tema de conversaciÃ³n, sino que sÃ³lo estÃ¡n pasando tiemp	Los interlocutores se estÃ¡n tomando el pelo el uno al otro en broma, pero no tienen intenciÃ³n de molestarse	Los interlocutores se estÃ¡n tomando el pelo el uno al otro en broma, pero no tienen intenciÃ³n de molestarse	Uno de los interlocutores estÃ¡ tratando de molestar a la otra persona de manera intencional y maliciosa	Uno de los interlocutores estÃ¡ tratando de molestar a la otra persona de manera intencional y maliciosa	Los interlocutores tiene diferencias de opiniÃ³n y no les importa si molestan o insultan al otro	Uno de los interlocutores estÃ¡ tratando de molestar a la otra persona de manera intencional y maliciosa	Los interlocutores tienen opiniones diferentes entre sÃ­, pero desean mantener una buena relaciÃ³n	Los interlocutores hablan maliciosamente de alguien que no estÃ¡ presente	Los interlocutores estÃ¡n de acuerdo entre sÃ­	Los interlocutores no estÃ¡n realmente preocupados por el tema de conversaciÃ³n, sino que sÃ³lo estÃ¡n pasando tiemp	Los interlocutores tienen opiniones diferentes entre sÃ­, pero desean mantener una buena relaciÃ³n	Los interlocutores tiene diferencias de opiniÃ³n y no les importa si molestan o insultan al otro	Los interlocutores hablan maliciosamente de alguien que no estÃ¡ presente	Uno de los interlocutores estÃ¡ tratando de molestar a la otra persona de manera intencional y maliciosa
Spanish	Spanish	18 - 25	Mujer	Entiendo lo suficiente como para mantener una conversaciÃ�	Lo entiendo con fluidez	Los interlocutores no estÃ¡n realmente preocupados por el tema de conversaciÃ³n, sino que sÃ³lo estÃ¡n pasando tiemp	Los interlocutores tienen opiniones diferentes entre sÃ­, pero desean mantener una buena relaciÃ³n	Los interlocutores hablan maliciosamente de alguien que no estÃ¡ presente	Los interlocutores tienen opiniones diferentes entre sÃ­, pero desean mantener una buena relaciÃ³n	Los interlocutores se estÃ¡n tomando el pelo el uno al otro en broma, pero no tienen intenciÃ³n de molestarse	Los interlocutores se estÃ¡n tomando el pelo el uno al otro en broma, pero no tienen intenciÃ³n de molestarse	Los interlocutores tiene diferencias de opiniÃ³n y no les importa si molestan o insultan al otro	Uno de los interlocutores estÃ¡ tratando de molestar a la otra persona de manera intencional y maliciosa	Los interlocutores estÃ¡n de acuerdo entre sÃ­	Uno de los interlocutores estÃ¡ tratando de molestar a la otra persona de manera intencional y maliciosa	Los interlocutores se estÃ¡n tomando el pelo el uno al otro en broma, pero no tienen intenciÃ³n de molestarse	Los interlocutores tiene diferencias de opiniÃ³n y no les importa si molestan o insultan al otro	Uno de los interlocutores estÃ¡ tratando de molestar a la otra persona de manera intencional y maliciosa	Los interlocutores se estÃ¡n tomando el pelo el uno al otro en broma, pero no tienen intenciÃ³n de molestarse	Los interlocutores tienen opiniones diferentes entre sÃ­, pero desean mantener una buena relaciÃ³n	Los interlocutores tiene diferencias de opiniÃ³n y no les importa si molestan o insultan al otro	Un interlocutor dice que estÃ¡n de acuerdo, pero mienten: lo que dicen es diferente de lo que piensan.	Los interlocutores tienen opiniones diferentes entre sÃ­, pero desean mantener una buena relaciÃ³n	Los interlocutores estÃ¡n de acuerdo entre sÃ­	Los interlocutores se estÃ¡n tomando el pelo el uno al otro en broma, pero no tienen intenciÃ³n de molestarse	Los interlocutores tiene diferencias de opiniÃ³n y no les importa si molestan o insultan al otro	Los interlocutores tiene diferencias de opiniÃ³n y no les importa si molestan o insultan al otro	Los interlocutores tienen opiniones diferentes entre sÃ­, pero desean mantener una buena relaciÃ³n	Uno de los interlocutores estÃ¡ tratando de molestar a la otra persona de manera intencional y maliciosa
Spanish	English	18 - 25	Mujer	Lo entiendo con fluidez	Lo entiendo con fluidez	Los interlocutores no estÃ¡n realmente preocupados por el tema de conversaciÃ³n, sino que sÃ³lo estÃ¡n pasando tiemp	Los interlocutores tiene diferencias de opiniÃ³n y no les importa si molestan o insultan al otro	Los interlocutores estÃ¡n de acuerdo entre sÃ­	Uno de los interlocutores estÃ¡ tratando de molestar a la otra persona de manera intencional y maliciosa	Los interlocutores estÃ¡n de acuerdo entre sÃ­	Uno de los interlocutores estÃ¡ tratando de molestar a la otra persona de manera intencional y maliciosa	Los interlocutores hablan maliciosamente de alguien que no estÃ¡ presente	Uno de los interlocutores estÃ¡ tratando de molestar a la otra persona de manera intencional y maliciosa	Los interlocutores no estÃ¡n realmente preocupados por el tema de conversaciÃ³n, sino que sÃ³lo estÃ¡n pasando tiemp	Los interlocutores estÃ¡n de acuerdo entre sÃ­	Los interlocutores tienen opiniones diferentes entre sÃ­, pero desean mantener una buena relaciÃ³n	Los interlocutores estÃ¡n de acuerdo entre sÃ­	Los interlocutores se estÃ¡n tomando el pelo el uno al otro en broma, pero no tienen intenciÃ³n de molestarse	Uno de los interlocutores estÃ¡ tratando de molestar a la otra persona de manera intencional y maliciosa	Los interlocutores estÃ¡n de acuerdo entre sÃ­	Uno de los interlocutores estÃ¡ tratando de molestar a la otra persona de manera intencional y maliciosa	Los interlocutores no estÃ¡n realmente preocupados por el tema de conversaciÃ³n, sino que sÃ³lo estÃ¡n pasando tiemp	Los interlocutores tienen opiniones diferentes entre sÃ­, pero desean mantener una buena relaciÃ³n	Los interlocutores estÃ¡n de acuerdo entre sÃ­	Los interlocutores no estÃ¡n realmente preocupados por el tema de conversaciÃ³n, sino que sÃ³lo estÃ¡n pasando tiemp	Los interlocutores estÃ¡n de acuerdo entre sÃ­	Uno de los interlocutores estÃ¡ tratando de molestar a la otra persona de manera intencional y maliciosa	Los interlocutores hablan maliciosamente de alguien que no estÃ¡ presente	Los interlocutores tiene diferencias de opiniÃ³n y no les importa si molestan o insultan al otro
Spanish	Spanish	18 - 25	Mujer	No lo entiendo en absoluto	Lo entiendo con fluidez	Uno de los interlocutores estÃ¡ tratando de molestar a la otra persona de manera intencional y maliciosa	Uno de los interlocutores estÃ¡ tratando de molestar a la otra persona de manera intencional y maliciosa	Un interlocutor dice que estÃ¡n de acuerdo, pero mienten: lo que dicen es diferente de lo que piensan.	Uno de los interlocutores estÃ¡ tratando de molestar a la otra persona de manera intencional y maliciosa	Los interlocutores no estÃ¡n realmente preocupados por el tema de conversaciÃ³n, sino que sÃ³lo estÃ¡n pasando tiemp	Los interlocutores hablan maliciosamente de alguien que no estÃ¡ presente	Un interlocutor dice que estÃ¡n de acuerdo, pero mienten: lo que dicen es diferente de lo que piensan.	Los interlocutores tienen opiniones diferentes entre sÃ­, pero desean mantener una buena relaciÃ³n	Un interlocutor dice que estÃ¡n de acuerdo, pero mienten: lo que dicen es diferente de lo que piensan.	Un interlocutor dice que estÃ¡n de acuerdo, pero mienten: lo que dicen es diferente de lo que piensan.	Los interlocutores tienen opiniones diferentes entre sÃ­, pero desean mantener una buena relaciÃ³n	Un interlocutor dice que estÃ¡n de acuerdo, pero mienten: lo que dicen es diferente de lo que piensan.	Los interlocutores se estÃ¡n tomando el pelo el uno al otro en broma, pero no tienen intenciÃ³n de molestarse	Los interlocutores hablan maliciosamente de alguien que no estÃ¡ presente	Los interlocutores tiene diferencias de opiniÃ³n y no les importa si molestan o insultan al otro	Los interlocutores tienen opiniones diferentes entre sÃ­, pero desean mantener una buena relaciÃ³n	Los interlocutores estÃ¡n de acuerdo entre sÃ­	Los interlocutores estÃ¡n de acuerdo entre sÃ­	Los interlocutores se estÃ¡n tomando el pelo el uno al otro en broma, pero no tienen intenciÃ³n de molestarse	Los interlocutores hablan maliciosamente de alguien que no estÃ¡ presente	Uno de los interlocutores estÃ¡ tratando de molestar a la otra persona de manera intencional y maliciosa	Los interlocutores tienen opiniones diferentes entre sÃ­, pero desean mantener una buena relaciÃ³n	Los interlocutores estÃ¡n de acuerdo entre sÃ­	Los interlocutores tiene diferencias de opiniÃ³n y no les importa si molestan o insultan al otro
Spanish	English	26 - 30	Mujer	Lo entiendo con fluidez	Lo entiendo con fluidez	Los interlocutores no estÃ¡n realmente preocupados por el tema de conversaciÃ³n, sino que sÃ³lo estÃ¡n pasando tiemp	Un interlocutor dice que estÃ¡n de acuerdo, pero mienten: lo que dicen es diferente de lo que piensan.	Los interlocutores estÃ¡n de acuerdo entre sÃ­	Un interlocutor dice que estÃ¡n de acuerdo, pero mienten: lo que dicen es diferente de lo que piensan.	Un interlocutor dice que estÃ¡n de acuerdo, pero mienten: lo que dicen es diferente de lo que piensan.	Los interlocutores tiene diferencias de opiniÃ³n y no les importa si molestan o insultan al otro	Los interlocutores hablan maliciosamente de alguien que no estÃ¡ presente	Uno de los interlocutores estÃ¡ tratando de molestar a la otra persona de manera intencional y maliciosa	Los interlocutores estÃ¡n de acuerdo entre sÃ­	Los interlocutores tienen opiniones diferentes entre sÃ­, pero desean mantener una buena relaciÃ³n	Los interlocutores tiene diferencias de opiniÃ³n y no les importa si molestan o insultan al otro	Uno de los interlocutores estÃ¡ tratando de molestar a la otra persona de manera intencional y maliciosa	Los interlocutores estÃ¡n de acuerdo entre sÃ­	Los interlocutores se estÃ¡n tomando el pelo el uno al otro en broma, pero no tienen intenciÃ³n de molestarse	Los interlocutores estÃ¡n de acuerdo entre sÃ­	Los interlocutores no estÃ¡n realmente preocupados por el tema de conversaciÃ³n, sino que sÃ³lo estÃ¡n pasando tiemp	Los interlocutores tienen opiniones diferentes entre sÃ­, pero desean mantener una buena relaciÃ³n	Los interlocutores tiene diferencias de opiniÃ³n y no les importa si molestan o insultan al otro	Los interlocutores hablan maliciosamente de alguien que no estÃ¡ presente	Los interlocutores no estÃ¡n realmente preocupados por el tema de conversaciÃ³n, sino que sÃ³lo estÃ¡n pasando tiemp	Un interlocutor dice que estÃ¡n de acuerdo, pero mienten: lo que dicen es diferente de lo que piensan.	Los interlocutores tiene diferencias de opiniÃ³n y no les importa si molestan o insultan al otro	Los interlocutores hablan maliciosamente de alguien que no estÃ¡ presente	Los interlocutores tiene diferencias de opiniÃ³n y no les importa si molestan o insultan al otro
v	Spanish	18 - 25	Hombre	Puedo entender una conversaciÃ³n cuando se habla despacio	Lo entiendo con fluidez	Los interlocutores estÃ¡n de acuerdo entre sÃ­	Los interlocutores tiene diferencias de opiniÃ³n y no les importa si molestan o insultan al otro	Los interlocutores se estÃ¡n tomando el pelo el uno al otro en broma, pero no tienen intenciÃ³n de molestarse	Los interlocutores no estÃ¡n realmente preocupados por el tema de conversaciÃ³n, sino que sÃ³lo estÃ¡n pasando tiemp	Los interlocutores tiene diferencias de opiniÃ³n y no les importa si molestan o insultan al otro	Los interlocutores tiene diferencias de opiniÃ³n y no les importa si molestan o insultan al otro	Los interlocutores estÃ¡n de acuerdo entre sÃ­	Uno de los interlocutores estÃ¡ tratando de molestar a la otra persona de manera intencional y maliciosa	Los interlocutores no estÃ¡n realmente preocupados por el tema de conversaciÃ³n, sino que sÃ³lo estÃ¡n pasando tiemp	Los interlocutores tiene diferencias de opiniÃ³n y no les importa si molestan o insultan al otro	Los interlocutores hablan maliciosamente de alguien que no estÃ¡ presente	Los interlocutores tienen opiniones diferentes entre sÃ­, pero desean mantener una buena relaciÃ³n	Los interlocutores hablan maliciosamente de alguien que no estÃ¡ presente	Uno de los interlocutores estÃ¡ tratando de molestar a la otra persona de manera intencional y maliciosa	Los interlocutores se estÃ¡n tomando el pelo el uno al otro en broma, pero no tienen intenciÃ³n de molestarse	Los interlocutores tiene diferencias de opiniÃ³n y no les importa si molestan o insultan al otro	Los interlocutores no estÃ¡n realmente preocupados por el tema de conversaciÃ³n, sino que sÃ³lo estÃ¡n pasando tiemp	Los interlocutores tienen opiniones diferentes entre sÃ­, pero desean mantener una buena relaciÃ³n	Los interlocutores no estÃ¡n realmente preocupados por el tema de conversaciÃ³n, sino que sÃ³lo estÃ¡n pasando tiemp	Los interlocutores se estÃ¡n tomando el pelo el uno al otro en broma, pero no tienen intenciÃ³n de molestarse	Uno de los interlocutores estÃ¡ tratando de molestar a la otra persona de manera intencional y maliciosa	Los interlocutores tiene diferencias de opiniÃ³n y no les importa si molestan o insultan al otro	Los interlocutores tienen opiniones diferentes entre sÃ­, pero desean mantener una buena relaciÃ³n	Los interlocutores tiene diferencias de opiniÃ³n y no les importa si molestan o insultan al otro
Spanish	English	18 - 25	Mujer	Lo entiendo con fluidez	Lo entiendo con fluidez	Los interlocutores se estÃ¡n tomando el pelo el uno al otro en broma, pero no tienen intenciÃ³n de molestarse	Los interlocutores tienen opiniones diferentes entre sÃ­, pero desean mantener una buena relaciÃ³n	Los interlocutores tienen opiniones diferentes entre sÃ­, pero desean mantener una buena relaciÃ³n	Los interlocutores tiene diferencias de opiniÃ³n y no les importa si molestan o insultan al otro	Los interlocutores hablan maliciosamente de alguien que no estÃ¡ presente	Uno de los interlocutores estÃ¡ tratando de molestar a la otra persona de manera intencional y maliciosa	Los interlocutores se estÃ¡n tomando el pelo el uno al otro en broma, pero no tienen intenciÃ³n de molestarse	Uno de los interlocutores estÃ¡ tratando de molestar a la otra persona de manera intencional y maliciosa	Los interlocutores tienen opiniones diferentes entre sÃ­, pero desean mantener una buena relaciÃ³n	Los interlocutores se estÃ¡n tomando el pelo el uno al otro en broma, pero no tienen intenciÃ³n de molestarse	Los interlocutores tienen opiniones diferentes entre sÃ­, pero desean mantener una buena relaciÃ³n	Un interlocutor dice que estÃ¡n de acuerdo, pero mienten: lo que dicen es diferente de lo que piensan.	Los interlocutores tiene diferencias de opiniÃ³n y no les importa si molestan o insultan al otro	Los interlocutores tiene diferencias de opiniÃ³n y no les importa si molestan o insultan al otro	Los interlocutores no estÃ¡n realmente preocupados por el tema de conversaciÃ³n, sino que sÃ³lo estÃ¡n pasando tiemp	Los interlocutores tiene diferencias de opiniÃ³n y no les importa si molestan o insultan al otro	Los interlocutores tienen opiniones diferentes entre sÃ­, pero desean mantener una buena relaciÃ³n	Los interlocutores no estÃ¡n realmente preocupados por el tema de conversaciÃ³n, sino que sÃ³lo estÃ¡n pasando tiemp	Los interlocutores estÃ¡n de acuerdo entre sÃ­	Los interlocutores tienen opiniones diferentes entre sÃ­, pero desean mantener una buena relaciÃ³n	Los interlocutores hablan maliciosamente de alguien que no estÃ¡ presente	Uno de los interlocutores estÃ¡ tratando de molestar a la otra persona de manera intencional y maliciosa	Los interlocutores hablan maliciosamente de alguien que no estÃ¡ presente	Los interlocutores tiene diferencias de opiniÃ³n y no les importa si molestan o insultan al otro
Spanish	Spanish	18 - 25	Mujer	Lo entiendo con fluidez	Lo entiendo con fluidez	Los interlocutores tienen opiniones diferentes entre sÃ­, pero desean mantener una buena relaciÃ³n	Los interlocutores tiene diferencias de opiniÃ³n y no les importa si molestan o insultan al otro	Los interlocutores estÃ¡n de acuerdo entre sÃ­	Los interlocutores no estÃ¡n realmente preocupados por el tema de conversaciÃ³n, sino que sÃ³lo estÃ¡n pasando tiemp	Los interlocutores se estÃ¡n tomando el pelo el uno al otro en broma, pero no tienen intenciÃ³n de molestarse	Uno de los interlocutores estÃ¡ tratando de molestar a la otra persona de manera intencional y maliciosa	Los interlocutores no estÃ¡n realmente preocupados por el tema de conversaciÃ³n, sino que sÃ³lo estÃ¡n pasando tiemp	Los interlocutores hablan maliciosamente de alguien que no estÃ¡ presente	Uno de los interlocutores estÃ¡ tratando de molestar a la otra persona de manera intencional y maliciosa	Los interlocutores tienen opiniones diferentes entre sÃ­, pero desean mantener una buena relaciÃ³n	Los interlocutores estÃ¡n de acuerdo entre sÃ­	Los interlocutores no estÃ¡n realmente preocupados por el tema de conversaciÃ³n, sino que sÃ³lo estÃ¡n pasando tiemp	Los interlocutores tienen opiniones diferentes entre sÃ­, pero desean mantener una buena relaciÃ³n	Un interlocutor dice que estÃ¡n de acuerdo, pero mienten: lo que dicen es diferente de lo que piensan.	Los interlocutores tiene diferencias de opiniÃ³n y no les importa si molestan o insultan al otro	Los interlocutores hablan maliciosamente de alguien que no estÃ¡ presente	Los interlocutores no estÃ¡n realmente preocupados por el tema de conversaciÃ³n, sino que sÃ³lo estÃ¡n pasando tiemp	Los interlocutores tienen opiniones diferentes entre sÃ­, pero desean mantener una buena relaciÃ³n	Los interlocutores no estÃ¡n realmente preocupados por el tema de conversaciÃ³n, sino que sÃ³lo estÃ¡n pasando tiemp	Los interlocutores no estÃ¡n realmente preocupados por el tema de conversaciÃ³n, sino que sÃ³lo estÃ¡n pasando tiemp	Los interlocutores tienen opiniones diferentes entre sÃ­, pero desean mantener una buena relaciÃ³n	Los interlocutores tiene diferencias de opiniÃ³n y no les importa si molestan o insultan al otro	Los interlocutores estÃ¡n de acuerdo entre sÃ­	Los interlocutores tiene diferencias de opiniÃ³n y no les importa si molestan o insultan al otro
Spanish	English	18 - 25	Hombre	Puedo entender una conversaciÃ³n cuando se habla despacio	Lo entiendo con fluidez	Los interlocutores estÃ¡n de acuerdo entre sÃ­	Los interlocutores tienen opiniones diferentes entre sÃ­, pero desean mantener una buena relaciÃ³n	Los interlocutores tiene diferencias de opiniÃ³n y no les importa si molestan o insultan al otro	Los interlocutores hablan maliciosamente de alguien que no estÃ¡ presente	Los interlocutores no estÃ¡n realmente preocupados por el tema de conversaciÃ³n, sino que sÃ³lo estÃ¡n pasando tiemp	Los interlocutores tiene diferencias de opiniÃ³n y no les importa si molestan o insultan al otro	Los interlocutores se estÃ¡n tomando el pelo el uno al otro en broma, pero no tienen intenciÃ³n de molestarse	Los interlocutores tiene diferencias de opiniÃ³n y no les importa si molestan o insultan al otro	Uno de los interlocutores estÃ¡ tratando de molestar a la otra persona de manera intencional y maliciosa	Uno de los interlocutores estÃ¡ tratando de molestar a la otra persona de manera intencional y maliciosa	Uno de los interlocutores estÃ¡ tratando de molestar a la otra persona de manera intencional y maliciosa	Uno de los interlocutores estÃ¡ tratando de molestar a la otra persona de manera intencional y maliciosa	Uno de los interlocutores estÃ¡ tratando de molestar a la otra persona de manera intencional y maliciosa	Uno de los interlocutores estÃ¡ tratando de molestar a la otra persona de manera intencional y maliciosa	Uno de los interlocutores estÃ¡ tratando de molestar a la otra persona de manera intencional y maliciosa	Uno de los interlocutores estÃ¡ tratando de molestar a la otra persona de manera intencional y maliciosa	Los interlocutores estÃ¡n de acuerdo entre sÃ­	Los interlocutores tienen opiniones diferentes entre sÃ­, pero desean mantener una buena relaciÃ³n	Un interlocutor dice que estÃ¡n de acuerdo, pero mienten: lo que dicen es diferente de lo que piensan.	Los interlocutores se estÃ¡n tomando el pelo el uno al otro en broma, pero no tienen intenciÃ³n de molestarse	Los interlocutores no estÃ¡n realmente preocupados por el tema de conversaciÃ³n, sino que sÃ³lo estÃ¡n pasando tiemp	Los interlocutores tiene diferencias de opiniÃ³n y no les importa si molestan o insultan al otro	Los interlocutores hablan maliciosamente de alguien que no estÃ¡ presente	Uno de los interlocutores estÃ¡ tratando de molestar a la otra persona de manera intencional y maliciosa
Spanish	Spanish	18 - 25	Mujer	Lo entiendo con fluidez	Lo entiendo con fluidez	Los interlocutores hablan maliciosamente de alguien que no estÃ¡ presente	Los interlocutores tienen opiniones diferentes entre sÃ­, pero desean mantener una buena relaciÃ³n	Los interlocutores estÃ¡n de acuerdo entre sÃ­	Los interlocutores tienen opiniones diferentes entre sÃ­, pero desean mantener una buena relaciÃ³n	Uno de los interlocutores estÃ¡ tratando de molestar a la otra persona de manera intencional y maliciosa	Los interlocutores tienen opiniones diferentes entre sÃ­, pero desean mantener una buena relaciÃ³n	Los interlocutores estÃ¡n de acuerdo entre sÃ­	Uno de los interlocutores estÃ¡ tratando de molestar a la otra persona de manera intencional y maliciosa	Los interlocutores estÃ¡n de acuerdo entre sÃ­	Los interlocutores tiene diferencias de opiniÃ³n y no les importa si molestan o insultan al otro	Los interlocutores estÃ¡n de acuerdo entre sÃ­	Los interlocutores estÃ¡n de acuerdo entre sÃ­	Los interlocutores se estÃ¡n tomando el pelo el uno al otro en broma, pero no tienen intenciÃ³n de molestarse	Los interlocutores se estÃ¡n tomando el pelo el uno al otro en broma, pero no tienen intenciÃ³n de molestarse	Los interlocutores hablan maliciosamente de alguien que no estÃ¡ presente	Los interlocutores se estÃ¡n tomando el pelo el uno al otro en broma, pero no tienen intenciÃ³n de molestarse	Los interlocutores no estÃ¡n realmente preocupados por el tema de conversaciÃ³n, sino que sÃ³lo estÃ¡n pasando tiemp	Los interlocutores tienen opiniones diferentes entre sÃ­, pero desean mantener una buena relaciÃ³n	Los interlocutores estÃ¡n de acuerdo entre sÃ­	Los interlocutores se estÃ¡n tomando el pelo el uno al otro en broma, pero no tienen intenciÃ³n de molestarse	Los interlocutores tienen opiniones diferentes entre sÃ­, pero desean mantener una buena relaciÃ³n	Uno de los interlocutores estÃ¡ tratando de molestar a la otra persona de manera intencional y maliciosa	Los interlocutores estÃ¡n de acuerdo entre sÃ­	Los interlocutores tiene diferencias de opiniÃ³n y no les importa si molestan o insultan al otro
v	English	41 - 45	Hombre	Puedo entender una conversaciÃ³n cuando se habla despacio	Lo entiendo con fluidez	Los interlocutores no estÃ¡n realmente preocupados por el tema de conversaciÃ³n, sino que sÃ³lo estÃ¡n pasando tiemp	Los interlocutores estÃ¡n de acuerdo entre sÃ­	Los interlocutores estÃ¡n de acuerdo entre sÃ­	Los interlocutores hablan maliciosamente de alguien que no estÃ¡ presente	Los interlocutores tienen opiniones diferentes entre sÃ­, pero desean mantener una buena relaciÃ³n	Los interlocutores tiene diferencias de opiniÃ³n y no les importa si molestan o insultan al otro	Los interlocutores se estÃ¡n tomando el pelo el uno al otro en broma, pero no tienen intenciÃ³n de molestarse	Los interlocutores tiene diferencias de opiniÃ³n y no les importa si molestan o insultan al otro	Los interlocutores hablan maliciosamente de alguien que no estÃ¡ presente	Los interlocutores estÃ¡n de acuerdo entre sÃ­	Un interlocutor dice que estÃ¡n de acuerdo, pero mienten: lo que dicen es diferente de lo que piensan.	Los interlocutores se estÃ¡n tomando el pelo el uno al otro en broma, pero no tienen intenciÃ³n de molestarse	Un interlocutor dice que estÃ¡n de acuerdo, pero mienten: lo que dicen es diferente de lo que piensan.	Uno de los interlocutores estÃ¡ tratando de molestar a la otra persona de manera intencional y maliciosa	Los interlocutores estÃ¡n de acuerdo entre sÃ­	Los interlocutores se estÃ¡n tomando el pelo el uno al otro en broma, pero no tienen intenciÃ³n de molestarse	Los interlocutores tienen opiniones diferentes entre sÃ­, pero desean mantener una buena relaciÃ³n	Los interlocutores hablan maliciosamente de alguien que no estÃ¡ presente	Los interlocutores estÃ¡n de acuerdo entre sÃ­	Un interlocutor dice que estÃ¡n de acuerdo, pero mienten: lo que dicen es diferente de lo que piensan.	Un interlocutor dice que estÃ¡n de acuerdo, pero mienten: lo que dicen es diferente de lo que piensan.	Uno de los interlocutores estÃ¡ tratando de molestar a la otra persona de manera intencional y maliciosa	Los interlocutores hablan maliciosamente de alguien que no estÃ¡ presente	Los interlocutores tiene diferencias de opiniÃ³n y no les importa si molestan o insultan al otro
Spanish	Spanish	18 - 25	Hombre	Lo entiendo con fluidez	Lo entiendo con fluidez	Los interlocutores estÃ¡n de acuerdo entre sÃ­	Los interlocutores no estÃ¡n realmente preocupados por el tema de conversaciÃ³n, sino que sÃ³lo estÃ¡n pasando tiemp	Uno de los interlocutores estÃ¡ tratando de molestar a la otra persona de manera intencional y maliciosa	Los interlocutores no estÃ¡n realmente preocupados por el tema de conversaciÃ³n, sino que sÃ³lo estÃ¡n pasando tiemp	Los interlocutores tiene diferencias de opiniÃ³n y no les importa si molestan o insultan al otro	Los interlocutores tiene diferencias de opiniÃ³n y no les importa si molestan o insultan al otro	Los interlocutores se estÃ¡n tomando el pelo el uno al otro en broma, pero no tienen intenciÃ³n de molestarse	Los interlocutores no estÃ¡n realmente preocupados por el tema de conversaciÃ³n, sino que sÃ³lo estÃ¡n pasando tiemp	Los interlocutores tiene diferencias de opiniÃ³n y no les importa si molestan o insultan al otro	Los interlocutores tiene diferencias de opiniÃ³n y no les importa si molestan o insultan al otro	Uno de los interlocutores estÃ¡ tratando de molestar a la otra persona de manera intencional y maliciosa	Los interlocutores hablan maliciosamente de alguien que no estÃ¡ presente	Los interlocutores se estÃ¡n tomando el pelo el uno al otro en broma, pero no tienen intenciÃ³n de molestarse	Los interlocutores tiene diferencias de opiniÃ³n y no les importa si molestan o insultan al otro	Uno de los interlocutores estÃ¡ tratando de molestar a la otra persona de manera intencional y maliciosa	Uno de los interlocutores estÃ¡ tratando de molestar a la otra persona de manera intencional y maliciosa	Los interlocutores no estÃ¡n realmente preocupados por el tema de conversaciÃ³n, sino que sÃ³lo estÃ¡n pasando tiemp	Los interlocutores tienen opiniones diferentes entre sÃ­, pero desean mantener una buena relaciÃ³n	Los interlocutores no estÃ¡n realmente preocupados por el tema de conversaciÃ³n, sino que sÃ³lo estÃ¡n pasando tiemp	Un interlocutor dice que estÃ¡n de acuerdo, pero mienten: lo que dicen es diferente de lo que piensan.	Un interlocutor dice que estÃ¡n de acuerdo, pero mienten: lo que dicen es diferente de lo que piensan.	Los interlocutores tiene diferencias de opiniÃ³n y no les importa si molestan o insultan al otro	Los interlocutores tienen opiniones diferentes entre sÃ­, pero desean mantener una buena relaciÃ³n	Los interlocutores tiene diferencias de opiniÃ³n y no les importa si molestan o insultan al otro
Spanish	Spanish	18 - 25	Mujer	Entiendo lo suficiente como para mantener una conversaciÃ�	Lo entiendo con fluidez	Los interlocutores tienen opiniones diferentes entre sÃ­, pero desean mantener una buena relaciÃ³n	Los interlocutores hablan maliciosamente de alguien que no estÃ¡ presente	Los interlocutores no estÃ¡n realmente preocupados por el tema de conversaciÃ³n, sino que sÃ³lo estÃ¡n pasando tiemp	Uno de los interlocutores estÃ¡ tratando de molestar a la otra persona de manera intencional y maliciosa	Los interlocutores tiene diferencias de opiniÃ³n y no les importa si molestan o insultan al otro	Un interlocutor dice que estÃ¡n de acuerdo, pero mienten: lo que dicen es diferente de lo que piensan.	Uno de los interlocutores estÃ¡ tratando de molestar a la otra persona de manera intencional y maliciosa	Los interlocutores hablan maliciosamente de alguien que no estÃ¡ presente	Los interlocutores tienen opiniones diferentes entre sÃ­, pero desean mantener una buena relaciÃ³n	Los interlocutores se estÃ¡n tomando el pelo el uno al otro en broma, pero no tienen intenciÃ³n de molestarse	Un interlocutor dice que estÃ¡n de acuerdo, pero mienten: lo que dicen es diferente de lo que piensan.	Uno de los interlocutores estÃ¡ tratando de molestar a la otra persona de manera intencional y maliciosa	Los interlocutores hablan maliciosamente de alguien que no estÃ¡ presente	Los interlocutores tiene diferencias de opiniÃ³n y no les importa si molestan o insultan al otro	Un interlocutor dice que estÃ¡n de acuerdo, pero mienten: lo que dicen es diferente de lo que piensan.	Uno de los interlocutores estÃ¡ tratando de molestar a la otra persona de manera intencional y maliciosa	Los interlocutores no estÃ¡n realmente preocupados por el tema de conversaciÃ³n, sino que sÃ³lo estÃ¡n pasando tiemp	Los interlocutores tienen opiniones diferentes entre sÃ­, pero desean mantener una buena relaciÃ³n	Los interlocutores no estÃ¡n realmente preocupados por el tema de conversaciÃ³n, sino que sÃ³lo estÃ¡n pasando tiemp	Los interlocutores hablan maliciosamente de alguien que no estÃ¡ presente	Los interlocutores tiene diferencias de opiniÃ³n y no les importa si molestan o insultan al otro	Los interlocutores tiene diferencias de opiniÃ³n y no les importa si molestan o insultan al otro	Los interlocutores hablan maliciosamente de alguien que no estÃ¡ presente	Los interlocutores tienen opiniones diferentes entre sÃ­, pero desean mantener una buena relaciÃ³n
Spanish	English	31 - 35	Mujer	Lo entiendo con fluidez	Lo entiendo con fluidez	Los interlocutores no estÃ¡n realmente preocupados por el tema de conversaciÃ³n, sino que sÃ³lo estÃ¡n pasando tiemp	Los interlocutores estÃ¡n de acuerdo entre sÃ­	Los interlocutores tienen opiniones diferentes entre sÃ­, pero desean mantener una buena relaciÃ³n	Los interlocutores se estÃ¡n tomando el pelo el uno al otro en broma, pero no tienen intenciÃ³n de molestarse	Los interlocutores no estÃ¡n realmente preocupados por el tema de conversaciÃ³n, sino que sÃ³lo estÃ¡n pasando tiemp	Los interlocutores tiene diferencias de opiniÃ³n y no les importa si molestan o insultan al otro	Los interlocutores no estÃ¡n realmente preocupados por el tema de conversaciÃ³n, sino que sÃ³lo estÃ¡n pasando tiemp	Los interlocutores tiene diferencias de opiniÃ³n y no les importa si molestan o insultan al otro	Los interlocutores se estÃ¡n tomando el pelo el uno al otro en broma, pero no tienen intenciÃ³n de molestarse	Los interlocutores no estÃ¡n realmente preocupados por el tema de conversaciÃ³n, sino que sÃ³lo estÃ¡n pasando tiemp	Uno de los interlocutores estÃ¡ tratando de molestar a la otra persona de manera intencional y maliciosa	Los interlocutores tienen opiniones diferentes entre sÃ­, pero desean mantener una buena relaciÃ³n	Los interlocutores hablan maliciosamente de alguien que no estÃ¡ presente	Los interlocutores tiene diferencias de opiniÃ³n y no les importa si molestan o insultan al otro	Los interlocutores tienen opiniones diferentes entre sÃ­, pero desean mantener una buena relaciÃ³n	Uno de los interlocutores estÃ¡ tratando de molestar a la otra persona de manera intencional y maliciosa	Un interlocutor dice que estÃ¡n de acuerdo, pero mienten: lo que dicen es diferente de lo que piensan.	Los interlocutores tienen opiniones diferentes entre sÃ­, pero desean mantener una buena relaciÃ³n	Los interlocutores estÃ¡n de acuerdo entre sÃ­	Los interlocutores no estÃ¡n realmente preocupados por el tema de conversaciÃ³n, sino que sÃ³lo estÃ¡n pasando tiemp	Los interlocutores no estÃ¡n realmente preocupados por el tema de conversaciÃ³n, sino que sÃ³lo estÃ¡n pasando tiemp	Los interlocutores tiene diferencias de opiniÃ³n y no les importa si molestan o insultan al otro	Los interlocutores hablan maliciosamente de alguien que no estÃ¡ presente	Los interlocutores tiene diferencias de opiniÃ³n y no les importa si molestan o insultan al otro
Spanish	Spanish	18 - 25	Hombre	Entiendo lo suficiente como para mantener una conversaciÃ�	Lo entiendo con fluidez	Los interlocutores tienen opiniones diferentes entre sÃ­, pero desean mantener una buena relaciÃ³n	Los interlocutores estÃ¡n de acuerdo entre sÃ­	Los interlocutores no estÃ¡n realmente preocupados por el tema de conversaciÃ³n, sino que sÃ³lo estÃ¡n pasando tiemp	Los interlocutores no estÃ¡n realmente preocupados por el tema de conversaciÃ³n, sino que sÃ³lo estÃ¡n pasando tiemp	Los interlocutores hablan maliciosamente de alguien que no estÃ¡ presente	Los interlocutores hablan maliciosamente de alguien que no estÃ¡ presente	Un interlocutor dice que estÃ¡n de acuerdo, pero mienten: lo que dicen es diferente de lo que piensan.	Los interlocutores tiene diferencias de opiniÃ³n y no les importa si molestan o insultan al otro	Los interlocutores estÃ¡n de acuerdo entre sÃ­	Los interlocutores estÃ¡n de acuerdo entre sÃ­	Los interlocutores se estÃ¡n tomando el pelo el uno al otro en broma, pero no tienen intenciÃ³n de molestarse	Los interlocutores no estÃ¡n realmente preocupados por el tema de conversaciÃ³n, sino que sÃ³lo estÃ¡n pasando tiemp	Los interlocutores tienen opiniones diferentes entre sÃ­, pero desean mantener una buena relaciÃ³n	Uno de los interlocutores estÃ¡ tratando de molestar a la otra persona de manera intencional y maliciosa	Los interlocutores tienen opiniones diferentes entre sÃ­, pero desean mantener una buena relaciÃ³n	Los interlocutores tiene diferencias de opiniÃ³n y no les importa si molestan o insultan al otro	Los interlocutores estÃ¡n de acuerdo entre sÃ­	Los interlocutores tienen opiniones diferentes entre sÃ­, pero desean mantener una buena relaciÃ³n	Los interlocutores no estÃ¡n realmente preocupados por el tema de conversaciÃ³n, sino que sÃ³lo estÃ¡n pasando tiemp	Los interlocutores no estÃ¡n realmente preocupados por el tema de conversaciÃ³n, sino que sÃ³lo estÃ¡n pasando tiemp	Los interlocutores tienen opiniones diferentes entre sÃ­, pero desean mantener una buena relaciÃ³n	Uno de los interlocutores estÃ¡ tratando de molestar a la otra persona de manera intencional y maliciosa	Los interlocutores estÃ¡n de acuerdo entre sÃ­	Los interlocutores tiene diferencias de opiniÃ³n y no les importa si molestan o insultan al otro
Spanish	English	18 - 25	Hombre	Entiendo lo suficiente como para mantener una conversaciÃ�	Lo entiendo con fluidez	Los interlocutores tienen opiniones diferentes entre sÃ­, pero desean mantener una buena relaciÃ³n	Los interlocutores tienen opiniones diferentes entre sÃ­, pero desean mantener una buena relaciÃ³n	Uno de los interlocutores estÃ¡ tratando de molestar a la otra persona de manera intencional y maliciosa	Los interlocutores se estÃ¡n tomando el pelo el uno al otro en broma, pero no tienen intenciÃ³n de molestarse	Los interlocutores no estÃ¡n realmente preocupados por el tema de conversaciÃ³n, sino que sÃ³lo estÃ¡n pasando tiemp	Los interlocutores tiene diferencias de opiniÃ³n y no les importa si molestan o insultan al otro	Los interlocutores no estÃ¡n realmente preocupados por el tema de conversaciÃ³n, sino que sÃ³lo estÃ¡n pasando tiemp	Los interlocutores tiene diferencias de opiniÃ³n y no les importa si molestan o insultan al otro	Uno de los interlocutores estÃ¡ tratando de molestar a la otra persona de manera intencional y maliciosa	Los interlocutores se estÃ¡n tomando el pelo el uno al otro en broma, pero no tienen intenciÃ³n de molestarse	Los interlocutores tienen opiniones diferentes entre sÃ­, pero desean mantener una buena relaciÃ³n	Un interlocutor dice que estÃ¡n de acuerdo, pero mienten: lo que dicen es diferente de lo que piensan.	Los interlocutores hablan maliciosamente de alguien que no estÃ¡ presente	Uno de los interlocutores estÃ¡ tratando de molestar a la otra persona de manera intencional y maliciosa	Los interlocutores estÃ¡n de acuerdo entre sÃ­	Uno de los interlocutores estÃ¡ tratando de molestar a la otra persona de manera intencional y maliciosa	Los interlocutores estÃ¡n de acuerdo entre sÃ­	Los interlocutores tienen opiniones diferentes entre sÃ­, pero desean mantener una buena relaciÃ³n	Un interlocutor dice que estÃ¡n de acuerdo, pero mienten: lo que dicen es diferente de lo que piensan.	Los interlocutores no estÃ¡n realmente preocupados por el tema de conversaciÃ³n, sino que sÃ³lo estÃ¡n pasando tiemp	Los interlocutores hablan maliciosamente de alguien que no estÃ¡ presente	Los interlocutores tiene diferencias de opiniÃ³n y no les importa si molestan o insultan al otro	Los interlocutores se estÃ¡n tomando el pelo el uno al otro en broma, pero no tienen intenciÃ³n de molestarse	Los interlocutores tiene diferencias de opiniÃ³n y no les importa si molestan o insultan al otro
Spanish	Spanish	18 - 25	Hombre	Entiendo lo suficiente como para mantener una conversaciÃ�	Lo entiendo con fluidez	Los interlocutores estÃ¡n de acuerdo entre sÃ­	Los interlocutores tiene diferencias de opiniÃ³n y no les importa si molestan o insultan al otro	Los interlocutores tiene diferencias de opiniÃ³n y no les importa si molestan o insultan al otro	Los interlocutores no estÃ¡n realmente preocupados por el tema de conversaciÃ³n, sino que sÃ³lo estÃ¡n pasando tiemp	Los interlocutores tiene diferencias de opiniÃ³n y no les importa si molestan o insultan al otro	Los interlocutores tiene diferencias de opiniÃ³n y no les importa si molestan o insultan al otro	Los interlocutores estÃ¡n de acuerdo entre sÃ­	Los interlocutores hablan maliciosamente de alguien que no estÃ¡ presente	Los interlocutores se estÃ¡n tomando el pelo el uno al otro en broma, pero no tienen intenciÃ³n de molestarse	Uno de los interlocutores estÃ¡ tratando de molestar a la otra persona de manera intencional y maliciosa	Los interlocutores se estÃ¡n tomando el pelo el uno al otro en broma, pero no tienen intenciÃ³n de molestarse	Los interlocutores estÃ¡n de acuerdo entre sÃ­	Los interlocutores no estÃ¡n realmente preocupados por el tema de conversaciÃ³n, sino que sÃ³lo estÃ¡n pasando tiemp	Los interlocutores tienen opiniones diferentes entre sÃ­, pero desean mantener una buena relaciÃ³n	Los interlocutores se estÃ¡n tomando el pelo el uno al otro en broma, pero no tienen intenciÃ³n de molestarse	Uno de los interlocutores estÃ¡ tratando de molestar a la otra persona de manera intencional y maliciosa	Los interlocutores estÃ¡n de acuerdo entre sÃ­	Un interlocutor dice que estÃ¡n de acuerdo, pero mienten: lo que dicen es diferente de lo que piensan.	Los interlocutores no estÃ¡n realmente preocupados por el tema de conversaciÃ³n, sino que sÃ³lo estÃ¡n pasando tiemp	Los interlocutores se estÃ¡n tomando el pelo el uno al otro en broma, pero no tienen intenciÃ³n de molestarse	Uno de los interlocutores estÃ¡ tratando de molestar a la otra persona de manera intencional y maliciosa	Los interlocutores tiene diferencias de opiniÃ³n y no les importa si molestan o insultan al otro	Los interlocutores estÃ¡n de acuerdo entre sÃ­	Los interlocutores tiene diferencias de opiniÃ³n y no les importa si molestan o insultan al otro
Spanish	English	41 - 45	Mujer	Entiendo lo suficiente como para mantener una conversaciÃ�	Lo entiendo con fluidez	Los interlocutores no estÃ¡n realmente preocupados por el tema de conversaciÃ³n, sino que sÃ³lo estÃ¡n pasando tiemp	Los interlocutores tienen opiniones diferentes entre sÃ­, pero desean mantener una buena relaciÃ³n	Los interlocutores tienen opiniones diferentes entre sÃ­, pero desean mantener una buena relaciÃ³n	Los interlocutores se estÃ¡n tomando el pelo el uno al otro en broma, pero no tienen intenciÃ³n de molestarse	Los interlocutores tienen opiniones diferentes entre sÃ­, pero desean mantener una buena relaciÃ³n	Los interlocutores tiene diferencias de opiniÃ³n y no les importa si molestan o insultan al otro	Los interlocutores hablan maliciosamente de alguien que no estÃ¡ presente	Los interlocutores tiene diferencias de opiniÃ³n y no les importa si molestan o insultan al otro	Los interlocutores estÃ¡n de acuerdo entre sÃ­	Un interlocutor dice que estÃ¡n de acuerdo, pero mienten: lo que dicen es diferente de lo que piensan.	Los interlocutores estÃ¡n de acuerdo entre sÃ­	Un interlocutor dice que estÃ¡n de acuerdo, pero mienten: lo que dicen es diferente de lo que piensan.	Los interlocutores no estÃ¡n realmente preocupados por el tema de conversaciÃ³n, sino que sÃ³lo estÃ¡n pasando tiemp	Uno de los interlocutores estÃ¡ tratando de molestar a la otra persona de manera intencional y maliciosa	Los interlocutores no estÃ¡n realmente preocupados por el tema de conversaciÃ³n, sino que sÃ³lo estÃ¡n pasando tiemp	Los interlocutores tiene diferencias de opiniÃ³n y no les importa si molestan o insultan al otro	Los interlocutores estÃ¡n de acuerdo entre sÃ­	Los interlocutores no estÃ¡n realmente preocupados por el tema de conversaciÃ³n, sino que sÃ³lo estÃ¡n pasando tiemp	Los interlocutores estÃ¡n de acuerdo entre sÃ­	Los interlocutores se estÃ¡n tomando el pelo el uno al otro en broma, pero no tienen intenciÃ³n de molestarse	Un interlocutor dice que estÃ¡n de acuerdo, pero mienten: lo que dicen es diferente de lo que piensan.	Los interlocutores tiene diferencias de opiniÃ³n y no les importa si molestan o insultan al otro	Los interlocutores hablan maliciosamente de alguien que no estÃ¡ presente	Los interlocutores tiene diferencias de opiniÃ³n y no les importa si molestan o insultan al otro
Spanish	Spanish	18 - 25	Mujer	Lo entiendo con fluidez	Lo entiendo con fluidez	Los interlocutores tienen opiniones diferentes entre sÃ­, pero desean mantener una buena relaciÃ³n	Los interlocutores se estÃ¡n tomando el pelo el uno al otro en broma, pero no tienen intenciÃ³n de molestarse	Un interlocutor dice que estÃ¡n de acuerdo, pero mienten: lo que dicen es diferente de lo que piensan.	Los interlocutores tienen opiniones diferentes entre sÃ­, pero desean mantener una buena relaciÃ³n	Los interlocutores tiene diferencias de opiniÃ³n y no les importa si molestan o insultan al otro	Los interlocutores tiene diferencias de opiniÃ³n y no les importa si molestan o insultan al otro	Los interlocutores no estÃ¡n realmente preocupados por el tema de conversaciÃ³n, sino que sÃ³lo estÃ¡n pasando tiemp	Uno de los interlocutores estÃ¡ tratando de molestar a la otra persona de manera intencional y maliciosa	Los interlocutores tienen opiniones diferentes entre sÃ­, pero desean mantener una buena relaciÃ³n	Los interlocutores tienen opiniones diferentes entre sÃ­, pero desean mantener una buena relaciÃ³n	Los interlocutores tiene diferencias de opiniÃ³n y no les importa si molestan o insultan al otro	Un interlocutor dice que estÃ¡n de acuerdo, pero mienten: lo que dicen es diferente de lo que piensan.	Uno de los interlocutores estÃ¡ tratando de molestar a la otra persona de manera intencional y maliciosa	Uno de los interlocutores estÃ¡ tratando de molestar a la otra persona de manera intencional y maliciosa	Los interlocutores tienen opiniones diferentes entre sÃ­, pero desean mantener una buena relaciÃ³n	Los interlocutores hablan maliciosamente de alguien que no estÃ¡ presente	Los interlocutores no estÃ¡n realmente preocupados por el tema de conversaciÃ³n, sino que sÃ³lo estÃ¡n pasando tiemp	Los interlocutores tienen opiniones diferentes entre sÃ­, pero desean mantener una buena relaciÃ³n	Los interlocutores no estÃ¡n realmente preocupados por el tema de conversaciÃ³n, sino que sÃ³lo estÃ¡n pasando tiemp	Los interlocutores se estÃ¡n tomando el pelo el uno al otro en broma, pero no tienen intenciÃ³n de molestarse	Los interlocutores tiene diferencias de opiniÃ³n y no les importa si molestan o insultan al otro	Uno de los interlocutores estÃ¡ tratando de molestar a la otra persona de manera intencional y maliciosa	Los interlocutores hablan maliciosamente de alguien que no estÃ¡ presente	Los interlocutores tiene diferencias de opiniÃ³n y no les importa si molestan o insultan al otro
Spanish	English	18 - 25	Mujer	Lo entiendo con fluidez	Lo entiendo con fluidez	Los interlocutores no estÃ¡n realmente preocupados por el tema de conversaciÃ³n, sino que sÃ³lo estÃ¡n pasando tiemp	Uno de los interlocutores estÃ¡ tratando de molestar a la otra persona de manera intencional y maliciosa	Los interlocutores se estÃ¡n tomando el pelo el uno al otro en broma, pero no tienen intenciÃ³n de molestarse	Los interlocutores se estÃ¡n tomando el pelo el uno al otro en broma, pero no tienen intenciÃ³n de molestarse	Los interlocutores tiene diferencias de opiniÃ³n y no les importa si molestan o insultan al otro	Los interlocutores tiene diferencias de opiniÃ³n y no les importa si molestan o insultan al otro	Los interlocutores se estÃ¡n tomando el pelo el uno al otro en broma, pero no tienen intenciÃ³n de molestarse	Los interlocutores tiene diferencias de opiniÃ³n y no les importa si molestan o insultan al otro	Los interlocutores tienen opiniones diferentes entre sÃ­, pero desean mantener una buena relaciÃ³n	Los interlocutores no estÃ¡n realmente preocupados por el tema de conversaciÃ³n, sino que sÃ³lo estÃ¡n pasando tiemp	Los interlocutores estÃ¡n de acuerdo entre sÃ­	Uno de los interlocutores estÃ¡ tratando de molestar a la otra persona de manera intencional y maliciosa	Uno de los interlocutores estÃ¡ tratando de molestar a la otra persona de manera intencional y maliciosa	Los interlocutores se estÃ¡n tomando el pelo el uno al otro en broma, pero no tienen intenciÃ³n de molestarse	Los interlocutores se estÃ¡n tomando el pelo el uno al otro en broma, pero no tienen intenciÃ³n de molestarse	Los interlocutores se estÃ¡n tomando el pelo el uno al otro en broma, pero no tienen intenciÃ³n de molestarse	Los interlocutores se estÃ¡n tomando el pelo el uno al otro en broma, pero no tienen intenciÃ³n de molestarse	Los interlocutores hablan maliciosamente de alguien que no estÃ¡ presente	Los interlocutores no estÃ¡n realmente preocupados por el tema de conversaciÃ³n, sino que sÃ³lo estÃ¡n pasando tiemp	Los interlocutores tiene diferencias de opiniÃ³n y no les importa si molestan o insultan al otro	Los interlocutores no estÃ¡n realmente preocupados por el tema de conversaciÃ³n, sino que sÃ³lo estÃ¡n pasando tiemp	Los interlocutores tiene diferencias de opiniÃ³n y no les importa si molestan o insultan al otro	Los interlocutores hablan maliciosamente de alguien que no estÃ¡ presente	Los interlocutores tiene diferencias de opiniÃ³n y no les importa si molestan o insultan al otro
Spanish	Spanish	18 - 25	Mujer	Puedo entender una conversaciÃ³n cuando se habla despacio	Lo entiendo con fluidez	Los interlocutores tienen opiniones diferentes entre sÃ­, pero desean mantener una buena relaciÃ³n	Los interlocutores estÃ¡n de acuerdo entre sÃ­	Los interlocutores estÃ¡n de acuerdo entre sÃ­	Los interlocutores tienen opiniones diferentes entre sÃ­, pero desean mantener una buena relaciÃ³n	Los interlocutores se estÃ¡n tomando el pelo el uno al otro en broma, pero no tienen intenciÃ³n de molestarse	Los interlocutores tiene diferencias de opiniÃ³n y no les importa si molestan o insultan al otro	Los interlocutores no estÃ¡n realmente preocupados por el tema de conversaciÃ³n, sino que sÃ³lo estÃ¡n pasando tiemp	Los interlocutores tiene diferencias de opiniÃ³n y no les importa si molestan o insultan al otro	Uno de los interlocutores estÃ¡ tratando de molestar a la otra persona de manera intencional y maliciosa	Los interlocutores tienen opiniones diferentes entre sÃ­, pero desean mantener una buena relaciÃ³n	Los interlocutores estÃ¡n de acuerdo entre sÃ­	Los interlocutores tienen opiniones diferentes entre sÃ­, pero desean mantener una buena relaciÃ³n	Los interlocutores se estÃ¡n tomando el pelo el uno al otro en broma, pero no tienen intenciÃ³n de molestarse	Los interlocutores tienen opiniones diferentes entre sÃ­, pero desean mantener una buena relaciÃ³n	Los interlocutores no estÃ¡n realmente preocupados por el tema de conversaciÃ³n, sino que sÃ³lo estÃ¡n pasando tiemp	Uno de los interlocutores estÃ¡ tratando de molestar a la otra persona de manera intencional y maliciosa	Los interlocutores estÃ¡n de acuerdo entre sÃ­	Los interlocutores tienen opiniones diferentes entre sÃ­, pero desean mantener una buena relaciÃ³n	Los interlocutores estÃ¡n de acuerdo entre sÃ­	Los interlocutores no estÃ¡n realmente preocupados por el tema de conversaciÃ³n, sino que sÃ³lo estÃ¡n pasando tiemp	Los interlocutores tienen opiniones diferentes entre sÃ­, pero desean mantener una buena relaciÃ³n	Uno de los interlocutores estÃ¡ tratando de molestar a la otra persona de manera intencional y maliciosa	Un interlocutor dice que estÃ¡n de acuerdo, pero mienten: lo que dicen es diferente de lo que piensan.	Los interlocutores tiene diferencias de opiniÃ³n y no les importa si molestan o insultan al otro
Spanish	English	36 - 40	Mujer	Puedo entender una conversaciÃ³n cuando se habla despacio	Lo entiendo con fluidez	Los interlocutores estÃ¡n de acuerdo entre sÃ­	Los interlocutores tienen opiniones diferentes entre sÃ­, pero desean mantener una buena relaciÃ³n	Uno de los interlocutores estÃ¡ tratando de molestar a la otra persona de manera intencional y maliciosa	Los interlocutores se estÃ¡n tomando el pelo el uno al otro en broma, pero no tienen intenciÃ³n de molestarse	Los interlocutores estÃ¡n de acuerdo entre sÃ­	Los interlocutores tiene diferencias de opiniÃ³n y no les importa si molestan o insultan al otro	Los interlocutores hablan maliciosamente de alguien que no estÃ¡ presente	Los interlocutores tiene diferencias de opiniÃ³n y no les importa si molestan o insultan al otro	Los interlocutores no estÃ¡n realmente preocupados por el tema de conversaciÃ³n, sino que sÃ³lo estÃ¡n pasando tiemp	Los interlocutores tienen opiniones diferentes entre sÃ­, pero desean mantener una buena relaciÃ³n	Los interlocutores tienen opiniones diferentes entre sÃ­, pero desean mantener una buena relaciÃ³n	Uno de los interlocutores estÃ¡ tratando de molestar a la otra persona de manera intencional y maliciosa	Los interlocutores no estÃ¡n realmente preocupados por el tema de conversaciÃ³n, sino que sÃ³lo estÃ¡n pasando tiemp	Los interlocutores tiene diferencias de opiniÃ³n y no les importa si molestan o insultan al otro	Los interlocutores estÃ¡n de acuerdo entre sÃ­	Los interlocutores se estÃ¡n tomando el pelo el uno al otro en broma, pero no tienen intenciÃ³n de molestarse	Los interlocutores estÃ¡n de acuerdo entre sÃ­	Los interlocutores tienen opiniones diferentes entre sÃ­, pero desean mantener una buena relaciÃ³n	Los interlocutores no estÃ¡n realmente preocupados por el tema de conversaciÃ³n, sino que sÃ³lo estÃ¡n pasando tiemp	Los interlocutores se estÃ¡n tomando el pelo el uno al otro en broma, pero no tienen intenciÃ³n de molestarse	Los interlocutores no estÃ¡n realmente preocupados por el tema de conversaciÃ³n, sino que sÃ³lo estÃ¡n pasando tiemp	Los interlocutores tiene diferencias de opiniÃ³n y no les importa si molestan o insultan al otro	Los interlocutores hablan maliciosamente de alguien que no estÃ¡ presente	Los interlocutores tiene diferencias de opiniÃ³n y no les importa si molestan o insultan al otro
Spanish	Spanish	18 - 25	Hombre	Lo entiendo con fluidez	Lo entiendo con fluidez	Los interlocutores tiene diferencias de opiniÃ³n y no les importa si molestan o insultan al otro	Los interlocutores estÃ¡n de acuerdo entre sÃ­	Los interlocutores tienen opiniones diferentes entre sÃ­, pero desean mantener una buena relaciÃ³n	Un interlocutor dice que estÃ¡n de acuerdo, pero mienten: lo que dicen es diferente de lo que piensan.	Los interlocutores no estÃ¡n realmente preocupados por el tema de conversaciÃ³n, sino que sÃ³lo estÃ¡n pasando tiemp	Los interlocutores tiene diferencias de opiniÃ³n y no les importa si molestan o insultan al otro	Los interlocutores se estÃ¡n tomando el pelo el uno al otro en broma, pero no tienen intenciÃ³n de molestarse	Uno de los interlocutores estÃ¡ tratando de molestar a la otra persona de manera intencional y maliciosa	Los interlocutores tienen opiniones diferentes entre sÃ­, pero desean mantener una buena relaciÃ³n	Los interlocutores estÃ¡n de acuerdo entre sÃ­	Los interlocutores tienen opiniones diferentes entre sÃ­, pero desean mantener una buena relaciÃ³n	Los interlocutores se estÃ¡n tomando el pelo el uno al otro en broma, pero no tienen intenciÃ³n de molestarse	Los interlocutores se estÃ¡n tomando el pelo el uno al otro en broma, pero no tienen intenciÃ³n de molestarse	Uno de los interlocutores estÃ¡ tratando de molestar a la otra persona de manera intencional y maliciosa	Los interlocutores se estÃ¡n tomando el pelo el uno al otro en broma, pero no tienen intenciÃ³n de molestarse	Un interlocutor dice que estÃ¡n de acuerdo, pero mienten: lo que dicen es diferente de lo que piensan.	Los interlocutores hablan maliciosamente de alguien que no estÃ¡ presente	Los interlocutores no estÃ¡n realmente preocupados por el tema de conversaciÃ³n, sino que sÃ³lo estÃ¡n pasando tiemp	Un interlocutor dice que estÃ¡n de acuerdo, pero mienten: lo que dicen es diferente de lo que piensan.	Los interlocutores se estÃ¡n tomando el pelo el uno al otro en broma, pero no tienen intenciÃ³n de molestarse	Uno de los interlocutores estÃ¡ tratando de molestar a la otra persona de manera intencional y maliciosa	Los interlocutores tiene diferencias de opiniÃ³n y no les importa si molestan o insultan al otro	Los interlocutores tienen opiniones diferentes entre sÃ­, pero desean mantener una buena relaciÃ³n	Uno de los interlocutores estÃ¡ tratando de molestar a la otra persona de manera intencional y maliciosa
Spanish	English	18 - 25	Hombre	Entiendo lo suficiente como para mantener una conversaciÃ�	Lo entiendo con fluidez	Los interlocutores hablan maliciosamente de alguien que no estÃ¡ presente	Los interlocutores tienen opiniones diferentes entre sÃ­, pero desean mantener una buena relaciÃ³n	Los interlocutores no estÃ¡n realmente preocupados por el tema de conversaciÃ³n, sino que sÃ³lo estÃ¡n pasando tiemp	Los interlocutores se estÃ¡n tomando el pelo el uno al otro en broma, pero no tienen intenciÃ³n de molestarse	Un interlocutor dice que estÃ¡n de acuerdo, pero mienten: lo que dicen es diferente de lo que piensan.	Los interlocutores hablan maliciosamente de alguien que no estÃ¡ presente	Los interlocutores se estÃ¡n tomando el pelo el uno al otro en broma, pero no tienen intenciÃ³n de molestarse	Los interlocutores tiene diferencias de opiniÃ³n y no les importa si molestan o insultan al otro	Los interlocutores estÃ¡n de acuerdo entre sÃ­	Los interlocutores hablan maliciosamente de alguien que no estÃ¡ presente	Los interlocutores tienen opiniones diferentes entre sÃ­, pero desean mantener una buena relaciÃ³n	Un interlocutor dice que estÃ¡n de acuerdo, pero mienten: lo que dicen es diferente de lo que piensan.	Los interlocutores se estÃ¡n tomando el pelo el uno al otro en broma, pero no tienen intenciÃ³n de molestarse	Los interlocutores hablan maliciosamente de alguien que no estÃ¡ presente	Los interlocutores tienen opiniones diferentes entre sÃ­, pero desean mantener una buena relaciÃ³n	Los interlocutores estÃ¡n de acuerdo entre sÃ­	Los interlocutores estÃ¡n de acuerdo entre sÃ­	Un interlocutor dice que estÃ¡n de acuerdo, pero mienten: lo que dicen es diferente de lo que piensan.	Los interlocutores no estÃ¡n realmente preocupados por el tema de conversaciÃ³n, sino que sÃ³lo estÃ¡n pasando tiemp	Los interlocutores no estÃ¡n realmente preocupados por el tema de conversaciÃ³n, sino que sÃ³lo estÃ¡n pasando tiemp	Un interlocutor dice que estÃ¡n de acuerdo, pero mienten: lo que dicen es diferente de lo que piensan.	Los interlocutores tiene diferencias de opiniÃ³n y no les importa si molestan o insultan al otro	Los interlocutores hablan maliciosamente de alguien que no estÃ¡ presente	Los interlocutores tiene diferencias de opiniÃ³n y no les importa si molestan o insultan al otro
Spanish	Spanish	18 - 25	Mujer	Lo entiendo con fluidez	Lo entiendo con fluidez	Los interlocutores no estÃ¡n realmente preocupados por el tema de conversaciÃ³n, sino que sÃ³lo estÃ¡n pasando tiemp	Los interlocutores no estÃ¡n realmente preocupados por el tema de conversaciÃ³n, sino que sÃ³lo estÃ¡n pasando tiemp	Los interlocutores tienen opiniones diferentes entre sÃ­, pero desean mantener una buena relaciÃ³n	Los interlocutores se estÃ¡n tomando el pelo el uno al otro en broma, pero no tienen intenciÃ³n de molestarse	Los interlocutores tiene diferencias de opiniÃ³n y no les importa si molestan o insultan al otro	Los interlocutores se estÃ¡n tomando el pelo el uno al otro en broma, pero no tienen intenciÃ³n de molestarse	Un interlocutor dice que estÃ¡n de acuerdo, pero mienten: lo que dicen es diferente de lo que piensan.	Los interlocutores estÃ¡n de acuerdo entre sÃ­	Los interlocutores se estÃ¡n tomando el pelo el uno al otro en broma, pero no tienen intenciÃ³n de molestarse	Los interlocutores tiene diferencias de opiniÃ³n y no les importa si molestan o insultan al otro	Los interlocutores no estÃ¡n realmente preocupados por el tema de conversaciÃ³n, sino que sÃ³lo estÃ¡n pasando tiemp	Los interlocutores tiene diferencias de opiniÃ³n y no les importa si molestan o insultan al otro	Los interlocutores se estÃ¡n tomando el pelo el uno al otro en broma, pero no tienen intenciÃ³n de molestarse	Los interlocutores no estÃ¡n realmente preocupados por el tema de conversaciÃ³n, sino que sÃ³lo estÃ¡n pasando tiemp	Uno de los interlocutores estÃ¡ tratando de molestar a la otra persona de manera intencional y maliciosa	Los interlocutores hablan maliciosamente de alguien que no estÃ¡ presente	Los interlocutores hablan maliciosamente de alguien que no estÃ¡ presente	Los interlocutores hablan maliciosamente de alguien que no estÃ¡ presente	Los interlocutores estÃ¡n de acuerdo entre sÃ­	Los interlocutores hablan maliciosamente de alguien que no estÃ¡ presente	Un interlocutor dice que estÃ¡n de acuerdo, pero mienten: lo que dicen es diferente de lo que piensan.	Los interlocutores tienen opiniones diferentes entre sÃ­, pero desean mantener una buena relaciÃ³n	Los interlocutores estÃ¡n de acuerdo entre sÃ­	Un interlocutor dice que estÃ¡n de acuerdo, pero mienten: lo que dicen es diferente de lo que piensan.
Spanish	English	41 - 45	Mujer	Puedo entender una conversaciÃ³n cuando se habla despacio	Lo entiendo con fluidez	Los interlocutores no estÃ¡n realmente preocupados por el tema de conversaciÃ³n, sino que sÃ³lo estÃ¡n pasando tiemp	Los interlocutores no estÃ¡n realmente preocupados por el tema de conversaciÃ³n, sino que sÃ³lo estÃ¡n pasando tiemp	Los interlocutores estÃ¡n de acuerdo entre sÃ­	Los interlocutores no estÃ¡n realmente preocupados por el tema de conversaciÃ³n, sino que sÃ³lo estÃ¡n pasando tiemp	Los interlocutores estÃ¡n de acuerdo entre sÃ­	Los interlocutores hablan maliciosamente de alguien que no estÃ¡ presente	Uno de los interlocutores estÃ¡ tratando de molestar a la otra persona de manera intencional y maliciosa	Los interlocutores tiene diferencias de opiniÃ³n y no les importa si molestan o insultan al otro	Uno de los interlocutores estÃ¡ tratando de molestar a la otra persona de manera intencional y maliciosa	Los interlocutores no estÃ¡n realmente preocupados por el tema de conversaciÃ³n, sino que sÃ³lo estÃ¡n pasando tiemp	Uno de los interlocutores estÃ¡ tratando de molestar a la otra persona de manera intencional y maliciosa	Los interlocutores tiene diferencias de opiniÃ³n y no les importa si molestan o insultan al otro	Los interlocutores estÃ¡n de acuerdo entre sÃ­	Uno de los interlocutores estÃ¡ tratando de molestar a la otra persona de manera intencional y maliciosa	Los interlocutores tienen opiniones diferentes entre sÃ­, pero desean mantener una buena relaciÃ³n	Uno de los interlocutores estÃ¡ tratando de molestar a la otra persona de manera intencional y maliciosa	Los interlocutores hablan maliciosamente de alguien que no estÃ¡ presente	Los interlocutores hablan maliciosamente de alguien que no estÃ¡ presente	Los interlocutores estÃ¡n de acuerdo entre sÃ­	Los interlocutores no estÃ¡n realmente preocupados por el tema de conversaciÃ³n, sino que sÃ³lo estÃ¡n pasando tiemp	Los interlocutores no estÃ¡n realmente preocupados por el tema de conversaciÃ³n, sino que sÃ³lo estÃ¡n pasando tiemp	Los interlocutores tiene diferencias de opiniÃ³n y no les importa si molestan o insultan al otro	Los interlocutores hablan maliciosamente de alguien que no estÃ¡ presente	Los interlocutores tiene diferencias de opiniÃ³n y no les importa si molestan o insultan al otro
Spanish	English	36 - 40	Mujer	Entiendo lo suficiente como para mantener una conversaciÃ�	Lo entiendo con fluidez	Los interlocutores no estÃ¡n realmente preocupados por el tema de conversaciÃ³n, sino que sÃ³lo estÃ¡n pasando tiemp	Los interlocutores tienen opiniones diferentes entre sÃ­, pero desean mantener una buena relaciÃ³n	Los interlocutores tienen opiniones diferentes entre sÃ­, pero desean mantener una buena relaciÃ³n	Los interlocutores se estÃ¡n tomando el pelo el uno al otro en broma, pero no tienen intenciÃ³n de molestarse	Un interlocutor dice que estÃ¡n de acuerdo, pero mienten: lo que dicen es diferente de lo que piensan.	Los interlocutores hablan maliciosamente de alguien que no estÃ¡ presente	Uno de los interlocutores estÃ¡ tratando de molestar a la otra persona de manera intencional y maliciosa	Los interlocutores tiene diferencias de opiniÃ³n y no les importa si molestan o insultan al otro	Los interlocutores no estÃ¡n realmente preocupados por el tema de conversaciÃ³n, sino que sÃ³lo estÃ¡n pasando tiemp	Los interlocutores no estÃ¡n realmente preocupados por el tema de conversaciÃ³n, sino que sÃ³lo estÃ¡n pasando tiemp	Los interlocutores estÃ¡n de acuerdo entre sÃ­	Uno de los interlocutores estÃ¡ tratando de molestar a la otra persona de manera intencional y maliciosa	Los interlocutores estÃ¡n de acuerdo entre sÃ­	Los interlocutores tiene diferencias de opiniÃ³n y no les importa si molestan o insultan al otro	Los interlocutores tienen opiniones diferentes entre sÃ­, pero desean mantener una buena relaciÃ³n	Uno de los interlocutores estÃ¡ tratando de molestar a la otra persona de manera intencional y maliciosa	Los interlocutores hablan maliciosamente de alguien que no estÃ¡ presente	Los interlocutores tienen opiniones diferentes entre sÃ­, pero desean mantener una buena relaciÃ³n	Los interlocutores no estÃ¡n realmente preocupados por el tema de conversaciÃ³n, sino que sÃ³lo estÃ¡n pasando tiemp	Un interlocutor dice que estÃ¡n de acuerdo, pero mienten: lo que dicen es diferente de lo que piensan.	Los interlocutores estÃ¡n de acuerdo entre sÃ­	Los interlocutores tiene diferencias de opiniÃ³n y no les importa si molestan o insultan al otro	Los interlocutores hablan maliciosamente de alguien que no estÃ¡ presente	Los interlocutores tiene diferencias de opiniÃ³n y no les importa si molestan o insultan al otro
Spanish	Spanish	18 - 25	Mujer	Entiendo lo suficiente como para mantener una conversaciÃ�	Lo entiendo con fluidez	Los interlocutores no estÃ¡n realmente preocupados por el tema de conversaciÃ³n, sino que sÃ³lo estÃ¡n pasando tiemp	Los interlocutores tienen opiniones diferentes entre sÃ­, pero desean mantener una buena relaciÃ³n	Los interlocutores estÃ¡n de acuerdo entre sÃ­	Los interlocutores no estÃ¡n realmente preocupados por el tema de conversaciÃ³n, sino que sÃ³lo estÃ¡n pasando tiemp	Los interlocutores tiene diferencias de opiniÃ³n y no les importa si molestan o insultan al otro	Los interlocutores tienen opiniones diferentes entre sÃ­, pero desean mantener una buena relaciÃ³n	Los interlocutores estÃ¡n de acuerdo entre sÃ­	Uno de los interlocutores estÃ¡ tratando de molestar a la otra persona de manera intencional y maliciosa	Los interlocutores no estÃ¡n realmente preocupados por el tema de conversaciÃ³n, sino que sÃ³lo estÃ¡n pasando tiemp	Los interlocutores tiene diferencias de opiniÃ³n y no les importa si molestan o insultan al otro	Los interlocutores tienen opiniones diferentes entre sÃ­, pero desean mantener una buena relaciÃ³n	Los interlocutores no estÃ¡n realmente preocupados por el tema de conversaciÃ³n, sino que sÃ³lo estÃ¡n pasando tiemp	Los interlocutores tiene diferencias de opiniÃ³n y no les importa si molestan o insultan al otro	Los interlocutores hablan maliciosamente de alguien que no estÃ¡ presente	Los interlocutores se estÃ¡n tomando el pelo el uno al otro en broma, pero no tienen intenciÃ³n de molestarse	Uno de los interlocutores estÃ¡ tratando de molestar a la otra persona de manera intencional y maliciosa	Los interlocutores no estÃ¡n realmente preocupados por el tema de conversaciÃ³n, sino que sÃ³lo estÃ¡n pasando tiemp	Los interlocutores estÃ¡n de acuerdo entre sÃ­	Los interlocutores no estÃ¡n realmente preocupados por el tema de conversaciÃ³n, sino que sÃ³lo estÃ¡n pasando tiemp	Los interlocutores no estÃ¡n realmente preocupados por el tema de conversaciÃ³n, sino que sÃ³lo estÃ¡n pasando tiemp	Los interlocutores tienen opiniones diferentes entre sÃ­, pero desean mantener una buena relaciÃ³n	Los interlocutores tiene diferencias de opiniÃ³n y no les importa si molestan o insultan al otro	Los interlocutores hablan maliciosamente de alguien que no estÃ¡ presente	Los interlocutores tiene diferencias de opiniÃ³n y no les importa si molestan o insultan al otro
Spanish	English	18 - 25	Mujer	Entiendo lo suficiente como para mantener una conversaciÃ�	Lo entiendo con fluidez	Los interlocutores no estÃ¡n realmente preocupados por el tema de conversaciÃ³n, sino que sÃ³lo estÃ¡n pasando tiemp	Los interlocutores tiene diferencias de opiniÃ³n y no les importa si molestan o insultan al otro	Los interlocutores tienen opiniones diferentes entre sÃ­, pero desean mantener una buena relaciÃ³n	Los interlocutores estÃ¡n de acuerdo entre sÃ­	Uno de los interlocutores estÃ¡ tratando de molestar a la otra persona de manera intencional y maliciosa	Los interlocutores se estÃ¡n tomando el pelo el uno al otro en broma, pero no tienen intenciÃ³n de molestarse	Los interlocutores se estÃ¡n tomando el pelo el uno al otro en broma, pero no tienen intenciÃ³n de molestarse	Los interlocutores tiene diferencias de opiniÃ³n y no les importa si molestan o insultan al otro	Los interlocutores no estÃ¡n realmente preocupados por el tema de conversaciÃ³n, sino que sÃ³lo estÃ¡n pasando tiemp	Los interlocutores hablan maliciosamente de alguien que no estÃ¡ presente	Un interlocutor dice que estÃ¡n de acuerdo, pero mienten: lo que dicen es diferente de lo que piensan.	Un interlocutor dice que estÃ¡n de acuerdo, pero mienten: lo que dicen es diferente de lo que piensan.	Los interlocutores no estÃ¡n realmente preocupados por el tema de conversaciÃ³n, sino que sÃ³lo estÃ¡n pasando tiemp	Uno de los interlocutores estÃ¡ tratando de molestar a la otra persona de manera intencional y maliciosa	Un interlocutor dice que estÃ¡n de acuerdo, pero mienten: lo que dicen es diferente de lo que piensan.	Uno de los interlocutores estÃ¡ tratando de molestar a la otra persona de manera intencional y maliciosa	Los interlocutores tienen opiniones diferentes entre sÃ­, pero desean mantener una buena relaciÃ³n	Los interlocutores tienen opiniones diferentes entre sÃ­, pero desean mantener una buena relaciÃ³n	Un interlocutor dice que estÃ¡n de acuerdo, pero mienten: lo que dicen es diferente de lo que piensan.	Los interlocutores estÃ¡n de acuerdo entre sÃ­	Los interlocutores no estÃ¡n realmente preocupados por el tema de conversaciÃ³n, sino que sÃ³lo estÃ¡n pasando tiemp	Los interlocutores tiene diferencias de opiniÃ³n y no les importa si molestan o insultan al otro	Los interlocutores hablan maliciosamente de alguien que no estÃ¡ presente	Uno de los interlocutores estÃ¡ tratando de molestar a la otra persona de manera intencional y maliciosa
Spanish	Spanish	18 - 25	Hombre	Entiendo lo suficiente como para mantener una conversaciÃ�	Lo entiendo con fluidez	Los interlocutores tienen opiniones diferentes entre sÃ­, pero desean mantener una buena relaciÃ³n	Los interlocutores estÃ¡n de acuerdo entre sÃ­	Los interlocutores tienen opiniones diferentes entre sÃ­, pero desean mantener una buena relaciÃ³n	Los interlocutores hablan maliciosamente de alguien que no estÃ¡ presente	Los interlocutores tiene diferencias de opiniÃ³n y no les importa si molestan o insultan al otro	Los interlocutores tienen opiniones diferentes entre sÃ­, pero desean mantener una buena relaciÃ³n	Los interlocutores no estÃ¡n realmente preocupados por el tema de conversaciÃ³n, sino que sÃ³lo estÃ¡n pasando tiemp	Uno de los interlocutores estÃ¡ tratando de molestar a la otra persona de manera intencional y maliciosa	Un interlocutor dice que estÃ¡n de acuerdo, pero mienten: lo que dicen es diferente de lo que piensan.	Los interlocutores se estÃ¡n tomando el pelo el uno al otro en broma, pero no tienen intenciÃ³n de molestarse	Los interlocutores estÃ¡n de acuerdo entre sÃ­	Los interlocutores no estÃ¡n realmente preocupados por el tema de conversaciÃ³n, sino que sÃ³lo estÃ¡n pasando tiemp	Los interlocutores tienen opiniones diferentes entre sÃ­, pero desean mantener una buena relaciÃ³n	Uno de los interlocutores estÃ¡ tratando de molestar a la otra persona de manera intencional y maliciosa	Los interlocutores no estÃ¡n realmente preocupados por el tema de conversaciÃ³n, sino que sÃ³lo estÃ¡n pasando tiemp	Los interlocutores se estÃ¡n tomando el pelo el uno al otro en broma, pero no tienen intenciÃ³n de molestarse	Los interlocutores no estÃ¡n realmente preocupados por el tema de conversaciÃ³n, sino que sÃ³lo estÃ¡n pasando tiemp	Los interlocutores tienen opiniones diferentes entre sÃ­, pero desean mantener una buena relaciÃ³n	Los interlocutores estÃ¡n de acuerdo entre sÃ­	Los interlocutores se estÃ¡n tomando el pelo el uno al otro en broma, pero no tienen intenciÃ³n de molestarse	Los interlocutores tienen opiniones diferentes entre sÃ­, pero desean mantener una buena relaciÃ³n	Los interlocutores tiene diferencias de opiniÃ³n y no les importa si molestan o insultan al otro	Un interlocutor dice que estÃ¡n de acuerdo, pero mienten: lo que dicen es diferente de lo que piensan.	Los interlocutores tiene diferencias de opiniÃ³n y no les importa si molestan o insultan al otro
Spanish	English	18 - 25	Hombre	Entiendo lo suficiente como para mantener una conversaciÃ�	Lo entiendo con fluidez	Los interlocutores no estÃ¡n realmente preocupados por el tema de conversaciÃ³n, sino que sÃ³lo estÃ¡n pasando tiemp	Los interlocutores tienen opiniones diferentes entre sÃ­, pero desean mantener una buena relaciÃ³n	Los interlocutores tiene diferencias de opiniÃ³n y no les importa si molestan o insultan al otro	Los interlocutores no estÃ¡n realmente preocupados por el tema de conversaciÃ³n, sino que sÃ³lo estÃ¡n pasando tiemp	Un interlocutor dice que estÃ¡n de acuerdo, pero mienten: lo que dicen es diferente de lo que piensan.	Los interlocutores hablan maliciosamente de alguien que no estÃ¡ presente	Los interlocutores se estÃ¡n tomando el pelo el uno al otro en broma, pero no tienen intenciÃ³n de molestarse	Los interlocutores tiene diferencias de opiniÃ³n y no les importa si molestan o insultan al otro	Uno de los interlocutores estÃ¡ tratando de molestar a la otra persona de manera intencional y maliciosa	Uno de los interlocutores estÃ¡ tratando de molestar a la otra persona de manera intencional y maliciosa	Los interlocutores tiene diferencias de opiniÃ³n y no les importa si molestan o insultan al otro	Los interlocutores estÃ¡n de acuerdo entre sÃ­	Un interlocutor dice que estÃ¡n de acuerdo, pero mienten: lo que dicen es diferente de lo que piensan.	Uno de los interlocutores estÃ¡ tratando de molestar a la otra persona de manera intencional y maliciosa	Los interlocutores no estÃ¡n realmente preocupados por el tema de conversaciÃ³n, sino que sÃ³lo estÃ¡n pasando tiemp	Los interlocutores tienen opiniones diferentes entre sÃ­, pero desean mantener una buena relaciÃ³n	Los interlocutores estÃ¡n de acuerdo entre sÃ­	Los interlocutores tienen opiniones diferentes entre sÃ­, pero desean mantener una buena relaciÃ³n	Los interlocutores hablan maliciosamente de alguien que no estÃ¡ presente	Un interlocutor dice que estÃ¡n de acuerdo, pero mienten: lo que dicen es diferente de lo que piensan.	Un interlocutor dice que estÃ¡n de acuerdo, pero mienten: lo que dicen es diferente de lo que piensan.	Los interlocutores tiene diferencias de opiniÃ³n y no les importa si molestan o insultan al otro	Los interlocutores se estÃ¡n tomando el pelo el uno al otro en broma, pero no tienen intenciÃ³n de molestarse	Los interlocutores tiene diferencias de opiniÃ³n y no les importa si molestan o insultan al otro
Spanish	Spanish	18 - 25	Mujer	Entiendo lo suficiente como para mantener una conversaciÃ�	Lo entiendo con fluidez	Los interlocutores no estÃ¡n realmente preocupados por el tema de conversaciÃ³n, sino que sÃ³lo estÃ¡n pasando tiemp	Los interlocutores estÃ¡n de acuerdo entre sÃ­	Los interlocutores tienen opiniones diferentes entre sÃ­, pero desean mantener una buena relaciÃ³n	Los interlocutores hablan maliciosamente de alguien que no estÃ¡ presente	Los interlocutores tiene diferencias de opiniÃ³n y no les importa si molestan o insultan al otro	Los interlocutores tiene diferencias de opiniÃ³n y no les importa si molestan o insultan al otro	Los interlocutores tienen opiniones diferentes entre sÃ­, pero desean mantener una buena relaciÃ³n	Uno de los interlocutores estÃ¡ tratando de molestar a la otra persona de manera intencional y maliciosa	Los interlocutores tienen opiniones diferentes entre sÃ­, pero desean mantener una buena relaciÃ³n	Uno de los interlocutores estÃ¡ tratando de molestar a la otra persona de manera intencional y maliciosa	Uno de los interlocutores estÃ¡ tratando de molestar a la otra persona de manera intencional y maliciosa	Los interlocutores estÃ¡n de acuerdo entre sÃ­	Uno de los interlocutores estÃ¡ tratando de molestar a la otra persona de manera intencional y maliciosa	Los interlocutores tiene diferencias de opiniÃ³n y no les importa si molestan o insultan al otro	Los interlocutores no estÃ¡n realmente preocupados por el tema de conversaciÃ³n, sino que sÃ³lo estÃ¡n pasando tiemp	Uno de los interlocutores estÃ¡ tratando de molestar a la otra persona de manera intencional y maliciosa	Los interlocutores no estÃ¡n realmente preocupados por el tema de conversaciÃ³n, sino que sÃ³lo estÃ¡n pasando tiemp	Los interlocutores tienen opiniones diferentes entre sÃ­, pero desean mantener una buena relaciÃ³n	Los interlocutores no estÃ¡n realmente preocupados por el tema de conversaciÃ³n, sino que sÃ³lo estÃ¡n pasando tiemp	Los interlocutores hablan maliciosamente de alguien que no estÃ¡ presente	Un interlocutor dice que estÃ¡n de acuerdo, pero mienten: lo que dicen es diferente de lo que piensan.	Uno de los interlocutores estÃ¡ tratando de molestar a la otra persona de manera intencional y maliciosa	Los interlocutores hablan maliciosamente de alguien que no estÃ¡ presente	Los interlocutores tiene diferencias de opiniÃ³n y no les importa si molestan o insultan al otro
Spanish	Spanish	36 - 40	Hombre	Entiendo lo suficiente como para mantener una conversaciÃ�	Lo entiendo con fluidez	Los interlocutores tienen opiniones diferentes entre sÃ­, pero desean mantener una buena relaciÃ³n	Los interlocutores tienen opiniones diferentes entre sÃ­, pero desean mantener una buena relaciÃ³n	Los interlocutores tiene diferencias de opiniÃ³n y no les importa si molestan o insultan al otro	Los interlocutores estÃ¡n de acuerdo entre sÃ­	Los interlocutores tiene diferencias de opiniÃ³n y no les importa si molestan o insultan al otro	Los interlocutores tiene diferencias de opiniÃ³n y no les importa si molestan o insultan al otro	Los interlocutores tienen opiniones diferentes entre sÃ­, pero desean mantener una buena relaciÃ³n	Los interlocutores se estÃ¡n tomando el pelo el uno al otro en broma, pero no tienen intenciÃ³n de molestarse	Los interlocutores no estÃ¡n realmente preocupados por el tema de conversaciÃ³n, sino que sÃ³lo estÃ¡n pasando tiemp	Los interlocutores tiene diferencias de opiniÃ³n y no les importa si molestan o insultan al otro	Los interlocutores tiene diferencias de opiniÃ³n y no les importa si molestan o insultan al otro	Los interlocutores tiene diferencias de opiniÃ³n y no les importa si molestan o insultan al otro	Los interlocutores tiene diferencias de opiniÃ³n y no les importa si molestan o insultan al otro	Los interlocutores tiene diferencias de opiniÃ³n y no les importa si molestan o insultan al otro	Los interlocutores tienen opiniones diferentes entre sÃ­, pero desean mantener una buena relaciÃ³n	Uno de los interlocutores estÃ¡ tratando de molestar a la otra persona de manera intencional y maliciosa	Los interlocutores estÃ¡n de acuerdo entre sÃ­	Los interlocutores tienen opiniones diferentes entre sÃ­, pero desean mantener una buena relaciÃ³n	Los interlocutores no estÃ¡n realmente preocupados por el tema de conversaciÃ³n, sino que sÃ³lo estÃ¡n pasando tiemp	Los interlocutores no estÃ¡n realmente preocupados por el tema de conversaciÃ³n, sino que sÃ³lo estÃ¡n pasando tiemp	Uno de los interlocutores estÃ¡ tratando de molestar a la otra persona de manera intencional y maliciosa	Los interlocutores tiene diferencias de opiniÃ³n y no les importa si molestan o insultan al otro	Los interlocutores estÃ¡n de acuerdo entre sÃ­	Los interlocutores tiene diferencias de opiniÃ³n y no les importa si molestan o insultan al otro
Spanish	English	31 - 35	Hombre	Lo entiendo con fluidez	Lo entiendo con fluidez	Los interlocutores tienen opiniones diferentes entre sÃ­, pero desean mantener una buena relaciÃ³n	Los interlocutores tienen opiniones diferentes entre sÃ­, pero desean mantener una buena relaciÃ³n	Los interlocutores no estÃ¡n realmente preocupados por el tema de conversaciÃ³n, sino que sÃ³lo estÃ¡n pasando tiemp	Los interlocutores se estÃ¡n tomando el pelo el uno al otro en broma, pero no tienen intenciÃ³n de molestarse	Los interlocutores no estÃ¡n realmente preocupados por el tema de conversaciÃ³n, sino que sÃ³lo estÃ¡n pasando tiemp	Los interlocutores tiene diferencias de opiniÃ³n y no les importa si molestan o insultan al otro	Los interlocutores hablan maliciosamente de alguien que no estÃ¡ presente	Los interlocutores tiene diferencias de opiniÃ³n y no les importa si molestan o insultan al otro	Los interlocutores estÃ¡n de acuerdo entre sÃ­	Los interlocutores no estÃ¡n realmente preocupados por el tema de conversaciÃ³n, sino que sÃ³lo estÃ¡n pasando tiemp	Los interlocutores estÃ¡n de acuerdo entre sÃ­	Los interlocutores tienen opiniones diferentes entre sÃ­, pero desean mantener una buena relaciÃ³n	Los interlocutores hablan maliciosamente de alguien que no estÃ¡ presente	Los interlocutores tiene diferencias de opiniÃ³n y no les importa si molestan o insultan al otro	Un interlocutor dice que estÃ¡n de acuerdo, pero mienten: lo que dicen es diferente de lo que piensan.	Los interlocutores tiene diferencias de opiniÃ³n y no les importa si molestan o insultan al otro	Los interlocutores tienen opiniones diferentes entre sÃ­, pero desean mantener una buena relaciÃ³n	Los interlocutores tienen opiniones diferentes entre sÃ­, pero desean mantener una buena relaciÃ³n	Los interlocutores estÃ¡n de acuerdo entre sÃ­	Los interlocutores no estÃ¡n realmente preocupados por el tema de conversaciÃ³n, sino que sÃ³lo estÃ¡n pasando tiemp	Los interlocutores no estÃ¡n realmente preocupados por el tema de conversaciÃ³n, sino que sÃ³lo estÃ¡n pasando tiemp	Los interlocutores tiene diferencias de opiniÃ³n y no les importa si molestan o insultan al otro	Los interlocutores hablan maliciosamente de alguien que no estÃ¡ presente	Los interlocutores tiene diferencias de opiniÃ³n y no les importa si molestan o insultan al otro
Spanish	Spanish	26 - 30	Hombre	Puedo entender una conversaciÃ³n cuando se habla despacio	Lo entiendo con fluidez	Los interlocutores estÃ¡n de acuerdo entre sÃ­	Los interlocutores no estÃ¡n realmente preocupados por el tema de conversaciÃ³n, sino que sÃ³lo estÃ¡n pasando tiemp	Un interlocutor dice que estÃ¡n de acuerdo, pero mienten: lo que dicen es diferente de lo que piensan.	Los interlocutores estÃ¡n de acuerdo entre sÃ­	Uno de los interlocutores estÃ¡ tratando de molestar a la otra persona de manera intencional y maliciosa	Un interlocutor dice que estÃ¡n de acuerdo, pero mienten: lo que dicen es diferente de lo que piensan.	Los interlocutores hablan maliciosamente de alguien que no estÃ¡ presente	Los interlocutores se estÃ¡n tomando el pelo el uno al otro en broma, pero no tienen intenciÃ³n de molestarse	Uno de los interlocutores estÃ¡ tratando de molestar a la otra persona de manera intencional y maliciosa	Los interlocutores tiene diferencias de opiniÃ³n y no les importa si molestan o insultan al otro	Los interlocutores no estÃ¡n realmente preocupados por el tema de conversaciÃ³n, sino que sÃ³lo estÃ¡n pasando tiemp	Un interlocutor dice que estÃ¡n de acuerdo, pero mienten: lo que dicen es diferente de lo que piensan.	Los interlocutores tienen opiniones diferentes entre sÃ­, pero desean mantener una buena relaciÃ³n	Los interlocutores hablan maliciosamente de alguien que no estÃ¡ presente	Los interlocutores tienen opiniones diferentes entre sÃ­, pero desean mantener una buena relaciÃ³n	Los interlocutores tiene diferencias de opiniÃ³n y no les importa si molestan o insultan al otro	Los interlocutores estÃ¡n de acuerdo entre sÃ­	Un interlocutor dice que estÃ¡n de acuerdo, pero mienten: lo que dicen es diferente de lo que piensan.	Los interlocutores no estÃ¡n realmente preocupados por el tema de conversaciÃ³n, sino que sÃ³lo estÃ¡n pasando tiemp	Los interlocutores se estÃ¡n tomando el pelo el uno al otro en broma, pero no tienen intenciÃ³n de molestarse	Los interlocutores tienen opiniones diferentes entre sÃ­, pero desean mantener una buena relaciÃ³n	Uno de los interlocutores estÃ¡ tratando de molestar a la otra persona de manera intencional y maliciosa	Los interlocutores hablan maliciosamente de alguien que no estÃ¡ presente	Los interlocutores tiene diferencias de opiniÃ³n y no les importa si molestan o insultan al otro
Spanish	English	31 - 35	Mujer	Lo entiendo con fluidez	Lo entiendo con fluidez	Los interlocutores no estÃ¡n realmente preocupados por el tema de conversaciÃ³n, sino que sÃ³lo estÃ¡n pasando tiemp	Los interlocutores no estÃ¡n realmente preocupados por el tema de conversaciÃ³n, sino que sÃ³lo estÃ¡n pasando tiemp	Los interlocutores hablan maliciosamente de alguien que no estÃ¡ presente	Los interlocutores tienen opiniones diferentes entre sÃ­, pero desean mantener una buena relaciÃ³n	Los interlocutores tienen opiniones diferentes entre sÃ­, pero desean mantener una buena relaciÃ³n	Los interlocutores tiene diferencias de opiniÃ³n y no les importa si molestan o insultan al otro	Los interlocutores se estÃ¡n tomando el pelo el uno al otro en broma, pero no tienen intenciÃ³n de molestarse	Los interlocutores tiene diferencias de opiniÃ³n y no les importa si molestan o insultan al otro	Los interlocutores no estÃ¡n realmente preocupados por el tema de conversaciÃ³n, sino que sÃ³lo estÃ¡n pasando tiemp	Los interlocutores no estÃ¡n realmente preocupados por el tema de conversaciÃ³n, sino que sÃ³lo estÃ¡n pasando tiemp	Los interlocutores tienen opiniones diferentes entre sÃ­, pero desean mantener una buena relaciÃ³n	Los interlocutores tienen opiniones diferentes entre sÃ­, pero desean mantener una buena relaciÃ³n	Los interlocutores tienen opiniones diferentes entre sÃ­, pero desean mantener una buena relaciÃ³n	Los interlocutores tiene diferencias de opiniÃ³n y no les importa si molestan o insultan al otro	Los interlocutores tiene diferencias de opiniÃ³n y no les importa si molestan o insultan al otro	Los interlocutores hablan maliciosamente de alguien que no estÃ¡ presente	Los interlocutores estÃ¡n de acuerdo entre sÃ­	Los interlocutores se estÃ¡n tomando el pelo el uno al otro en broma, pero no tienen intenciÃ³n de molestarse	Los interlocutores estÃ¡n de acuerdo entre sÃ­	Los interlocutores no estÃ¡n realmente preocupados por el tema de conversaciÃ³n, sino que sÃ³lo estÃ¡n pasando tiemp	Los interlocutores no estÃ¡n realmente preocupados por el tema de conversaciÃ³n, sino que sÃ³lo estÃ¡n pasando tiemp	Uno de los interlocutores estÃ¡ tratando de molestar a la otra persona de manera intencional y maliciosa	Los interlocutores hablan maliciosamente de alguien que no estÃ¡ presente	Uno de los interlocutores estÃ¡ tratando de molestar a la otra persona de manera intencional y maliciosa
Spanish	Spanish	31 - 35	Hombre	Lo entiendo con fluidez	Lo entiendo con fluidez	Los interlocutores no estÃ¡n realmente preocupados por el tema de conversaciÃ³n, sino que sÃ³lo estÃ¡n pasando tiemp	Los interlocutores no estÃ¡n realmente preocupados por el tema de conversaciÃ³n, sino que sÃ³lo estÃ¡n pasando tiemp	Los interlocutores tienen opiniones diferentes entre sÃ­, pero desean mantener una buena relaciÃ³n	Los interlocutores no estÃ¡n realmente preocupados por el tema de conversaciÃ³n, sino que sÃ³lo estÃ¡n pasando tiemp	Uno de los interlocutores estÃ¡ tratando de molestar a la otra persona de manera intencional y maliciosa	Los interlocutores tienen opiniones diferentes entre sÃ­, pero desean mantener una buena relaciÃ³n	Los interlocutores hablan maliciosamente de alguien que no estÃ¡ presente	Los interlocutores tiene diferencias de opiniÃ³n y no les importa si molestan o insultan al otro	Los interlocutores no estÃ¡n realmente preocupados por el tema de conversaciÃ³n, sino que sÃ³lo estÃ¡n pasando tiemp	Los interlocutores no estÃ¡n realmente preocupados por el tema de conversaciÃ³n, sino que sÃ³lo estÃ¡n pasando tiemp	Los interlocutores no estÃ¡n realmente preocupados por el tema de conversaciÃ³n, sino que sÃ³lo estÃ¡n pasando tiemp	Los interlocutores no estÃ¡n realmente preocupados por el tema de conversaciÃ³n, sino que sÃ³lo estÃ¡n pasando tiemp	Los interlocutores tienen opiniones diferentes entre sÃ­, pero desean mantener una buena relaciÃ³n	Los interlocutores hablan maliciosamente de alguien que no estÃ¡ presente	Los interlocutores se estÃ¡n tomando el pelo el uno al otro en broma, pero no tienen intenciÃ³n de molestarse	Los interlocutores hablan maliciosamente de alguien que no estÃ¡ presente	Los interlocutores no estÃ¡n realmente preocupados por el tema de conversaciÃ³n, sino que sÃ³lo estÃ¡n pasando tiemp	Los interlocutores no estÃ¡n realmente preocupados por el tema de conversaciÃ³n, sino que sÃ³lo estÃ¡n pasando tiemp	Los interlocutores no estÃ¡n realmente preocupados por el tema de conversaciÃ³n, sino que sÃ³lo estÃ¡n pasando tiemp	Los interlocutores no estÃ¡n realmente preocupados por el tema de conversaciÃ³n, sino que sÃ³lo estÃ¡n pasando tiemp	Los interlocutores tienen opiniones diferentes entre sÃ­, pero desean mantener una buena relaciÃ³n	Los interlocutores tienen opiniones diferentes entre sÃ­, pero desean mantener una buena relaciÃ³n	Los interlocutores hablan maliciosamente de alguien que no estÃ¡ presente	Los interlocutores tiene diferencias de opiniÃ³n y no les importa si molestan o insultan al otro
